# Supplementary material for: Salt stress responsiveness of a wild cotton species (Gossypium klotzschianum) based on transcriptomic analysis
Source: PLoS One. 2017 May 26;12(5):e0178313. doi: 10.1371/journal.pone.0178313 (PMC5446155; doi:10.1371/journal.pone.0178313)
Supplement: S1 Table — (XLSX) [file pone.0178313.s002.xlsx]

## Sheet: Leaf
Validation of 19 G. klotzschianum Leaf DEGs by Real Time qrt-PCR
Pattern	Gene Name	Forward Primer(5'-3')	Reverse Primer(5'-3')	Fold change FPKM	log2-fold change	Fold Change RT-PCR	log2-RT-PCR
L3	Gorai.001G013500	GCCGAGGAGATAGAAAGGGC	CCTCCGATCTCAGCATCGAC	6.28015	2.6508	3.31669	1.72974
	Gorai.011G161900	ATGGTCGTGGGGTGAATGTC	CGAAGTGAGTGGGTGAGCTT	0.0588276	-4.08736	0.0898965	-3.47559
	Gorai.013G146100	CATGGTCTTGGGATTGGCCT	TGTTTTTGCGGCCAAGAGTG	0.109982	-3.18466	0.131818	-2.92338
	Gorai.006G219800	AGCTCACCGTCTCACTTTGG	AGCCCATGACAGCATCAACA	0.0320662	-4.9628	0.127816	-2.96785
	Gorai.010G038600	CCGTGGTAACGAGGATCACG	GGCGAAGGGATGAGTGTGG	0.247759	-2.01299	0.412182	-1.27865
	Gorai.001G095700	TTGGACTCCCGATGGCTTTC	TTGGGCTGGTGTGTGCTTTA	0.0441398	-4.50178	0.224702	-2.15391
L12	Gorai.012G138100	CCTGCTAGGGGTGAAAGGTG	TAACTAGTTGCCCAGCTGCC	5.41089	2.43587	2.67974	1.4221
	Gorai.006G039500	GTTTTGTGGGTGAACGAGGC	TAACCCTACCCGGCATGAGA	4.25998	2.09085	4.59646	2.20052
	Gorai.013G022100	GCGGTTTGAATTCGGTGGAG	TTAGAGCAACTACGGCGGTG	3.85788	1.94781	4.4983	2.16938
	Gorai.001G218000	GGATTCGGGCAACAACAACC	CGGAGATGAAATCGGGAGGG	0.155793	-2.6823	0.323838	-1.62666
	Gorai.002G064900	GGAATGCAGGGACTCCAACA	GAGTGGAAGGGTTGGACGAG	0.0546784	-4.19289	0.0158516	-5.97923
L48	Gorai.013G187300	GGTTTGATTGAAGCCGCCAT	AGTGTATTCCGCAGACAAGCA	2.94843	1.55995	1.79626	0.844993
	Gorai.008G112100	TTACAAGGCCATCCAAGCCT	GCAGCCCTGGAATCAAAACC	4.50168	2.17046	5.85258	2.54907
	Gorai.008G024700	CAGCCTCCAAGGTTACCACA	GCTGCTTTGGAAAGAGTGGC	3.28684	1.7167	3.50627	1.80994
	Gorai.011G029100	CGCAAGGGACCAAAGAGACT	ACGCCTTATCGGCAACTGAA	13.8798	3.79491	10.3637	3.37347
	Gorai.008G243000	GATTCCCACAACCTCAGCCA	CACTAACCTCTGCTGCTGCT	2.41354	1.27115	3.4994	1.80711
	Gorai.008G287100	ACAGGCAAGAGTTGCAGGTT	GGTTCTTCCAGGCAGATGCT	17.4476	4.12496	16.6535	4.05775
	Gorai.008G029300	GAGCAAGCGTGAAATGGCAA	GCCGAGTCATCACCAAGTCA	0.160461	-2.63971	0.224462	-2.15546
	Gorai.006G212500	GACAATGCCCTCTTTTGCGG	GAGGAAAAGGGTCGAGGCAA	0.145044	-2.78544	0.235703	-2.08496

## Sheet: Root
Validation of 19 G. klotzschianum Root DEGs by Real Time qrt-PCR
Pattern	Gene Name	Forward Primer(5'-3')	Reverse Primer(5'-3')	Fold change FPKM	log2-fold change	Fold Change rt-PCR	log2-rt-PCR
R3	Gossypium_raimondii_newGene_1850	TTTCAGTGGGCCGTGGATAC	ATAGGCGCACGATGAGAAGG	3.63901	1.86355	4.20337	2.07155
	Gorai.013G248100	ATGGTGGGAAGAGCACAAGG	GATCACCGGCATTTCCCTCA	2.60091	1.37901	1.99212	0.994306
	Gorai.011G121800	CGGAGACGCCTTACTCTCAC	CATGTAAGCTCGTCTGGGGG	4.45939	2.15685	2.04286	1.03059
	Gorai.009G157300	GGTCATTCCAGGATCCGTCC	GCATCTGCATGAGCAACTCG	2.93246	1.55211	2.173	1.11969
	Gorai.004G184300	CGCATCCCATGGCTCCTTAT	CCCGACTAGGTTCAAGGTGG	0.166068	-2.59015	0.486644	-1.03906
R12	Gorai.013G256100	TGTTCTGCTATCATCGGGGC	TTGTCATGCAGTCCGGTGTT	15.2317	3.929	4.98892	2.31873
	Gorai.013G052500	GTGGCGTAAGGTATCGAGCA	CCATTTCCCCATCGAACCCA	4.46297	2.158	4.63854	2.21367
	Gorai.013G028600	TGGGATGAACCTCAAACCCG	ACCACTTGGAAAAAGCCCCA	6.15966	2.62285	2.90084	1.53647
	Gorai.012G031800	GATTGTCCAAGGATGCGTGC	GGGCATCAGGATCTCGTAGC	0.211111	-2.24393	0.660495	-0.59838
R48	Gossypium_raimondii_newGene_1876	TGCGTACAAGTTCGGCTACA	CCATCATCGCTTGAGTCGGA	12.1252	3.59994	7.66564	2.93841
	Gorai.011G028100	GTTACTGGCCCGACAATGGA	GGACGTTTAGGCCTTTTGGT	43.4797	5.44227	17.6587	4.14231
	Gorai.010G048800	AGCTCGAGTCGCACATGAAA	AGCGGCCATCAACAGATGAA	0.16557	-2.59448	0.127774	-2.96833
	Gorai.009G324100	GCTTGTTCGGGTCAGCTAGT	CTGCACATCTTCCTTGGGGT	3.31845	1.73051	2.28165	1.19008
	Gorai.008G229300	ATTGCTACCAGGTGAGGTGC	TACCAAAGGCTCGTCTGCTC	12.0281	3.58833	39.1084	5.28941
	Gorai.008G217900	AGTTGCGGGGAGATGTTGAG	GGGACACCGATTTTGGACCT	10.8379	3.43802	4.04032	2.01447
	Gorai.005G178600	TCCTCTTTTGGTCCTGCCAC	AGAAATGGTGGGGGCATCAG	5.82257	2.54166	5.56349	2.47599
	Gorai.004G144000	TTGCCGGCAGACCATAAACT	AAGGAACACACATCGGGGAC	23.5105	4.55523	11.2233	3.48842
	Gorai.002G239800	TTCTCCGATCACGCCTTGTC	CCTTCACCTCTGGTGTACTCG	3.5202	1.81566	5.27314	2.39866
	Gorai.002G149300	GGGTTGACAACGATCCAGGT	TCGACGACACCAGCTTGAA	2.54746	1.34906	1.74363	0.802091

## Sheet: Further Examination
Validation of 19 G. klotzschianum typical DEGs by Real Time qrt-PCR
				qRT-PCR Log2 Fold Change						RNA-Seq Log2 Fold Change
Gene ID	Symbol	Forward Primer(5'-3')	Reverse Primer(5'-3')	R3	R12	R48	L3	L12	L48	R3	R12	R48	L3	L12	L48
Gorai.007G264500	NHX2	ATGGTGGCGCCGCATTTA	ACCAATCACAATGCAAGCACA	1.48	0	2.99	0	0	0	1.36	2.75	1.83	1.29	0	0
Gorai.008G129500	SOS2	TCTGCCATGGTACAAGCGTT	ACAGGCTGTATGGAGCAACC	3.08	0	2.95	0	3.1	2.53	3.96	4.57	0	2.33	2.67	0
Gorai.009G045600	CBL10	GACGCGGACAAGGATGGTAA	GATAGGAAAGGGCCAAGGGG	2.67	1	1.93	0	0	0	1.62	2.75	1.33	0	0	0
Gorai.010G126900	PSY	GGCCTGAATGCGGAGTACAT	TGCCCTCAATCATGTCCCTG	-1.65	-4.03	-2.14	0	3.49	-2.14	-4.6	-5.2	-3.6	0	0	0
Gorai.008G249600	BCH	ATATCCCCTCGCCTTGCTTC	GCGCAAAGTCGCCATGTATT	4.58	1.84	3.66	0	0	0	5.9	5.1	4.7	3.8	0	0
Gorai.002G038100	NCED	GAGCGTCAACATCCTTTGCC	GGCTCCGTTTCGAGCATAGA	5.24	3.71	2.4	0	1.77	2.48	7.5	6.2	4.6	3.2	2.7	2.8
Gorai.013G177100	NCED	GGAGAACGAAGACGACGGTT	CCGTACGGAACTCGAGATGG	4.97	2.14	4.07	2.22	3.69	2.45	4.3	2.6	3.3	5.8	5.7	5.4
Gorai.003G129900	CYP707A	AACCATTCATCATTGCGCGG	CACTGCCTGGACAAGAGTGT	3.2	1.63	3.16	-1.77	1.11	2.35	4.8	4	2.8	0	0	0
Gorai.006G185000	PYL4	AATATGCCCGTCCCTGACAC	GACGTGACAGCTCTTGACGA	-3.27	-3.55	-1.73	0	-1.03	-1.58	-2.57	0	-1.76	-2.28	-2.84	-3.55
Gorai.009G096200	PP2C78	GTCGCTATCGTAACGCCTGA	ACTCGAGGACCATCCCAGAA	4.31	3.54	3.94	1.59	4.18	5.33	5.44	4.49	3.93	5.47	3.34	5.27
Gorai.012G003400	PP2C8	GCCAATTGCGGGGATTCAAG	AAGTGGCCAGTACTCCAAGC	4.58	5.52	4.95	2	1.06	2.05	7.56	7.36	5.77	2.62	1.8	4.87
Gorai.007G234800	SAPK2	ACTGTAGGAACCCCAGCCTA	AAGGATAAGCGCCAACCAGC	3.48	1.51	2.03	1.08	0	0	1.72	3.46	2.35	3.27	1.67	0
Gorai.008G024700	ABI5	TTTGCCACAGAGACAACGGA	CCAAGAGCTACACCCGAGTT	4.13	1.85	2.07	1.18	0	0.97	2.88	3.23	2.66	2.97	2.12	1.72
Gorai.003G085100	RBOH	AACGTCGACAATGGAACCGA	CCCACGAGAACTTGCGTAGT	0	0	0	0	0	0	0	0	1.52	2.74	0	1.6
Gorai.002G115900	CAT	GGACTACCAATTCTGGCGCT	AACACGTTCTGGAATCCGCT	1.33	0	2.18	0	0	0	1.43	2.32	2.06	0	0	0
Gorai.012G016200	POD	TTCCACGAGGGACTTGGTTG	TGAGCGAAGGAAGCGTCAAT	3.12	1.62	1.95	1.67	3.27	2	5.22	6.77	2.25	6.66	1.23	1.58
Gorai.010G131800	POD	CGCTCCCATAGTGAGTGGTC	CCGATGCATCACATCCCTGA	0	0	0	1.4	2.55	2.2	0	0	0	1.72	1.88	1.37
Gorai.007G142200	GR	TTTCTTCTGAGACCACCGGC	CCATCAGGGTGCTCCAATCA	1.79	1.56	1.99	0	0	0	1.21	1.91	1.56	0	0	0
Gorai.013G177300	GST	GCTTGGGGACAAGCCTTACT	TTTGCGTGCACCTTTTAGCC	1.6	0	4.02	0	4.86	0	0	2.15	0	3.78	2.12	3.18
