# Supplementary material for: Salt stress responsiveness of a wild cotton species (Gossypium klotzschianum) based on transcriptomic analysis
Source: PLoS One. 2017 May 26;12(5):e0178313. doi: 10.1371/journal.pone.0178313 (PMC5446155; doi:10.1371/journal.pone.0178313)
Supplement: S2 Table — (XLSX) [file pone.0178313.s003.xlsx]

## Sheet: sheet1
Summaries of differentially regulated genes during the time course.
DEG Set	All DEG	up-regulated	down-regulated
LC3/LC0	3658	1767	1891
LC12/LC0	4103	1755	2348
LC48/LC0	1769	651	1118
LS3/LC0	4512	1754	2758
LS12/LC0	4145	1530	2615
LS48/LC0	3403	1092	2311
LS12/LS3	3625	1725	1900
LS48/LS12	3545	1931	1614
RC3/RC0	3606	1723	1883
RC12/RC0	3267	1474	1793
RC48/RC0	2709	1688	1021
RS3/RC0	4549	2249	2300
RS12/RC0	5244	2511	2733
RS48/RC0	3482	1967	1515
RS12/RS3	4941	2299	2642
RS48/RS12	4502	2620	1882
