# Supplementary material for: Salt stress responsiveness of a wild cotton species (Gossypium klotzschianum) based on transcriptomic analysis
Source: PLoS One. 2017 May 26;12(5):e0178313. doi: 10.1371/journal.pone.0178313 (PMC5446155; doi:10.1371/journal.pone.0178313)
Supplement: S3 Table — (XLSX) [file pone.0178313.s004.xlsx]

## Sheet: Sheet1
	salt treatment
Gene ID	R3	R12	R48	L3	L12	L48	Swissprot_annotation
Gorai.009G223000	2.49669	1.84767	2.1463	2.9203	1.47694	1.04664	Branched-chain-amino-acid aminotransferase 2, chloroplastic (Precursor) GN=BCAT2 OS=Arabidopsis thaliana (Mouse-ear cress) PE=1 SV=1
Gorai.009G251000	3.61523	4.58132	3.2787	5.53807	4.61281	3.0045	2-oxoisovalerate dehydrogenase subunit alpha 1, mitochondrial (Precursor) GN=At1g21400 OS=Arabidopsis thaliana (Mouse-ear cress) PE=2 SV=1
Gorai.009G251400	3.69421	3.89881	2.93835	4.10621	1.71647	2.27952	F-box protein SKP2A GN=SKP2A OS=Arabidopsis thaliana (Mouse-ear cress) PE=1 SV=1
Gorai.009G148700	1.4126	2.91561	1.63113	2.47269	1.83538	1.89764	4-coumarate--CoA ligase 2 GN=4CL2 OS=Nicotiana tabacum (Common tobacco) PE=2 SV=1
Gorai.007G206700	-3.25281	-4.53666	-2.33339	-2.2649	-1.29035	-1.81867	Geranylgeranyl pyrophosphate synthase, chloroplastic (Precursor) GN=GGPS OS=Hevea brasiliensis (Para rubber tree) PE=1 SV=1
Gorai.012G138100	1.86292	3.57526	1.93671	3.24202	2.43587	2.68348	3-hydroxy-3-methylglutaryl-coenzyme A reductase 1 GN=HMG1 OS=Gossypium hirsutum (Upland cotton) PE=3 SV=1
Gorai.009G120400	2.10953	4.87041	2.72584	-1.66111	-1.75071	1.36156	Beta-amyrin synthase GN=OSCBPY OS=Betula platyphylla (Asian white birch) PE=1 SV=1
Gorai.009G177600	-1.84451	-2.15167	-2.59069	-2.71292	-4.29223	-3.47137	15.4 kDa class V heat shock protein GN=HSP15.4 OS=Arabidopsis thaliana (Mouse-ear cress) PE=2 SV=1
Gorai.012G108600	2.83413	2.53328	2.71615	4.02001	1.94298	2.45875	--
Gorai.001G013500	2.84523	2.51068	2.59858	2.6508	1.97412	1.88171	Protein phosphatase 2C 77 GN=ABI2 OS=Arabidopsis thaliana (Mouse-ear cress) PE=1 SV=1
Gorai.004G284400	3.22196	3.27915	1.83208	2.30528	1.31647	1.64776	Protein phosphatase 2C 77 GN=ABI2 OS=Arabidopsis thaliana (Mouse-ear cress) PE=1 SV=1
Gorai.008G007200	2.47923	2.34536	2.06143	5.14724	2.25581	2.75081	Gibberellin receptor GID1B GN=T20O10.110 OS=Arabidopsis thaliana (Mouse-ear cress) PE=1 SV=1
Gorai.008G024700	2.88454	3.23264	2.06616	2.90066	2.11609	1.7167	ABSCISIC ACID-INSENSITIVE 5-like protein 7 GN=MVI11.7 OS=Arabidopsis thaliana (Mouse-ear cress) PE=1 SV=1
Gorai.008G282600	4.64459	3.37547	3.56757	3.86941	2.74064	2.87171	Probable protein phosphatase 2C 75 GN=AHG1 OS=Arabidopsis thaliana (Mouse-ear cress) PE=2 SV=1
Gorai.009G096200	5.00439	4.49316	3.92603	5.47173	3.34431	5.27431	Probable protein phosphatase 2C 78 GN=At5g59220 OS=Arabidopsis thaliana (Mouse-ear cress) PE=2 SV=1
Gorai.010G067000	-1.45306	-4.60547	-1.85813	-2.60473	-2.32628	-1.99996	DELLA protein GAI GN=F10B6.34 OS=Arabidopsis thaliana (Mouse-ear cress) PE=1 SV=1
Gorai.012G003400	7.55861	7.36391	5.77023	2.62474	1.79009	4.87262	Probable protein phosphatase 2C 8 GN=OSJNBa0049H05.30 OS=Oryza sativa subsp. japonica (Rice) PE=2 SV=1
Gorai.013G022100	1.23132	2.63174	2.31265	2.48221	1.94781	1.97855	Protein phosphatase 2C 37 GN=F24K9.8 OS=Arabidopsis thaliana (Mouse-ear cress) PE=1 SV=1
Gorai.013G200800	-1.43011	-3.09706	-1.0721	-2.31751	-2.20061	-2.05434	Auxin-induced protein 22B GN=AUX22B OS=Vigna radiata var. radiata (Mung bean) PE=2 SV=1
Gorai.006G257800	1.83005	2.88506	1.11075	3.34712	1.23496	1.05883	Calcium-binding protein CML24 GN=K22F20.1 OS=Arabidopsis thaliana (Mouse-ear cress) PE=2 SV=2
Gorai.009G122600	1.42333	2.86084	1.64393	1.91863	1.28546	1.59023	Shikimate O-hydroxycinnamoyltransferase GN=K19E20.4 OS=Arabidopsis thaliana (Mouse-ear cress) PE=2 SV=1
Gorai.012G016200	5.2194	6.76838	2.25163	6.65533	1.23139	1.58177	Peroxidase 52 (Precursor) GN=K18I23.14 OS=Arabidopsis thaliana (Mouse-ear cress) PE=2 SV=1
Gorai.007G127000	-1.38505	-5.29505	-2.05635	-6.08414	-1.3299	-1.40047	Pectinesterase 40 (Precursor) GN=T14P8.1 OS=Arabidopsis thaliana (Mouse-ear cress) PE=2 SV=1
Gorai.010G207200	-2.71915	-4.7663	-1.28736	-4.99182	-3.23112	-3.21419	Probable pectate lyase 13 (Precursor) GN=PMR6 OS=Arabidopsis thaliana (Mouse-ear cress) PE=1 SV=1
Gorai.011G161900	-3.71119	-3.53909	-1.30253	-4.08736	-3.67576	-4.54609	Probable pectate lyase 1 (Precursor) GN=At1g04680 OS=Arabidopsis thaliana (Mouse-ear cress) PE=2 SV=2
Gorai.001G013700	4.38444	3.60388	2.82689	2.94296	1.47201	1.30751	Pre-mRNA cleavage factor Im 25 kDa subunit 1 {ECO:0000303|PubMed:18479511} OS=Arabidopsis thaliana (Mouse-ear cress) PE=1 SV=1
Gorai.006G132400	2.42006	2.57248	1.99135	3.30263	1.59075	1.66631	Putative 1-phosphatidylinositol-3-phosphate 5-kinase FAB1D GN=FAB1D OS=Arabidopsis thaliana (Mouse-ear cress) PE=3 SV=1
Gorai.009G185000	2.31374	2.84147	3.13604	3.47781	2.36367	1.78468	ATP-dependent 6-phosphofructokinase 2 {ECO:0000255|HAMAP-Rule:MF_03186} GN=At5g47810 OS=Arabidopsis thaliana (Mouse-ear cress) PE=1 SV=1
Gorai.010G174800	1.61207	3.19446	2.39251	2.27551	1.11813	1.12547	Aldehyde dehydrogenase family 7 member B4 GN=ALDH7B4 OS=Arabidopsis thaliana (Mouse-ear cress) PE=2 SV=3
Gorai.013G187300	3.87844	4.52236	2.40638	2.79889	1.61108	1.55995	Probable low-specificity L-threonine aldolase 1 GN=THA1 OS=Arabidopsis thaliana (Mouse-ear cress) PE=1 SV=1
Gorai.007G110800	-3.22826	-3.26004	-1.25473	-2.87627	-1.32266	-2.08859	Ras-related protein RABA3 GN=RABA3 OS=Arabidopsis thaliana (Mouse-ear cress) PE=2 SV=1
Gorai.008G258500	2.96327	2.89326	3.15523	3.07728	2.62444	3.04199	Methionine gamma-lyase GN=MGL OS=Arabidopsis thaliana (Mouse-ear cress) PE=1 SV=1
Gorai.002G038100	7.47746	6.15389	4.61429	3.23137	2.67829	2.78681	9-cis-epoxycarotenoid dioxygenase NCED3, chloroplastic (Precursor) GN=MOA2.4 OS=Arabidopsis thaliana (Mouse-ear cress) PE=2 SV=1
Gorai.013G177100	4.3364	2.55842	3.25126	5.81006	5.73428	5.38491	9-cis-epoxycarotenoid dioxygenase NCED3, chloroplastic (Precursor) GN=MOA2.4 OS=Arabidopsis thaliana (Mouse-ear cress) PE=2 SV=1
Gorai.001G029700	2.82495	6.17794	3.60931	5.90395	2.63656	1.9468	--
Gorai.001G051100	-1.65314	-2.60225	-3.75333	-4.42353	-4.88437	-5.03118	Ethylene-responsive transcription factor ERF106 GN=ERF106 OS=Arabidopsis thaliana (Mouse-ear cress) PE=2 SV=1
Gorai.001G057000	2.9485	2.02072	1.93238	3.05287	2.2481	1.61727	HVA22-like protein e GN=HVA22E OS=Arabidopsis thaliana (Mouse-ear cress) PE=2 SV=1
Gorai.001G081600	-2.57246	-3.19313	-1.77815	-3.81804	-1.36637	-2.22511	Ammonium transporter 1 member 3 GN=AMT1-3 OS=Solanum lycopersicum (Tomato) PE=2 SV=1
Gorai.001G111100	-4.14041	-5.28163	-2.53403	-3.96767	-2.21897	-2.52897	Expansin-A6 (Precursor) GN=T9I4.3 OS=Arabidopsis thaliana (Mouse-ear cress) PE=2 SV=2
Gorai.001G143300	-2.16568	-3.34342	-1.43011	-1.83104	-3.05877	-1.0325	--
Gorai.001G158500	-2.23804	-2.21374	-1.05723	-2.13689	-2.30414	-3.66358	Probable serine/threonine-protein kinase At1g01540 GN=At1g01540 OS=Arabidopsis thaliana (Mouse-ear cress) PE=1 SV=2
Gorai.001G214300	2.69064	5.23565	2.86212	3.54616	1.97742	2.2935	UDP-glucose flavonoid 3-O-glucosyltransferase 6 {ECO:0000303|PubMed:18487633} OS=Fragaria ananassa (Strawberry) PE=1 SV=1
Gorai.001G222400	-1.28295	-2.51788	-1.05284	-4.15569	-4.48684	-4.60024	Fasciclin-like arabinogalactan protein 2 (Precursor) GN=FLA2 OS=Arabidopsis thaliana (Mouse-ear cress) PE=1 SV=1
Gorai.001G233400	-2.58933	-4.28655	-1.60022	-2.82636	-1.69477	-1.56854	Probable E3 ubiquitin-protein ligase LUL4 GN=F28L1.8 OS=Arabidopsis thaliana (Mouse-ear cress) PE=2 SV=1
Gorai.002G008600	-3.395	-5.06103	-3.15293	-3.14459	-2.258	-4.58641	Uncharacterized protein At4g06744 (Precursor) GN=At4g06744 OS=Arabidopsis thaliana (Mouse-ear cress) PE=2 SV=1
Gorai.002G042800	3.01033	2.75708	1.95568	1.84998	1.56921	1.04181	C2 domain-containing protein At1g53590 OS=Arabidopsis thaliana (Mouse-ear cress) PE=1 SV=2
Gorai.002G073700	5.90143	5.91745	4.34968	7.59584	3.7281	3.5852	NAC domain-containing protein 72 GN=F27G19.10 OS=Arabidopsis thaliana (Mouse-ear cress) PE=2 SV=1
Gorai.002G074700	-1.52332	-3.18856	-1.15171	-3.94417	-2.46312	-1.79318	Receptor-like protein kinase THESEUS 1 (Precursor) GN=THE1 OS=Arabidopsis thaliana (Mouse-ear cress) PE=1 SV=1
Gorai.002G243600	-2.72881	-4.17359	-2.04607	-4.24347	-1.12391	-1.84228	Probable leucine-rich repeat receptor-like protein kinase At1g68400 (Precursor) GN=At1g68400 OS=Arabidopsis thaliana (Mouse-ear cress) PE=2 SV=1
Gorai.003G045300	-2.07838	-3.48054	-1.21266	-3.78553	-1.90675	-1.1528	Heavy metal-associated isoprenylated plant protein 26 (Precursor) GN=F20M13.140 OS=Arabidopsis thaliana (Mouse-ear cress) PE=1 SV=1
Gorai.003G059500	-1.36876	-3.49365	-1.2159	-3.12029	-2.46187	-3.33842	Beta-galactosidase 1 (Precursor) GN=BGAL1 OS=Arabidopsis thaliana (Mouse-ear cress) PE=1 SV=1
Gorai.003G101000	-1.61179	-4.05273	-1.9155	-5.02638	-1.10377	-1.15861	PLASMODESMATA CALLOSE-BINDING PROTEIN 2 (Precursor) GN=PDCB2 OS=Arabidopsis thaliana (Mouse-ear cress) PE=1 SV=1
Gorai.003G109600	7.3253	4.28907	4.57037	2.47521	2.83771	3.24376	--
Gorai.003G117600	2.82079	4.04405	4.72267	4.32537	2.0553	2.63334	--
Gorai.003G147300	3.07847	2.48065	4.44161	1.89084	1.50262	2.80903	Probable N-acetyltransferase HLS1-like GN=At2g23060 OS=Arabidopsis thaliana (Mouse-ear cress) PE=2 SV=1
Gorai.003G155800	-3.4755	-4.2965	-1.56945	-2.65007	-1.37449	-1.7104	Probable polygalacturonase OS=Vitis vinifera (Grape) PE=1 SV=1
Gorai.003G157500	1.50312	2.28513	1.68566	2.39562	1.3292	1.19243	Uncharacterized protein At1g76660 GN=At1g76660 OS=Arabidopsis thaliana (Mouse-ear cress) PE=2 SV=1
Gorai.004G001300	4.0795	4.51088	2.84949	2.35087	1.31407	1.57795	--
Gorai.004G036000	-2.28551	-6.09098	-3.10218	-5.31343	-2.63598	-4.06492	DNA-damage-repair/toleration protein DRT100 (Precursor) OS=Arabidopsis thaliana (Mouse-ear cress) PE=2 SV=2
Gorai.004G171200	-1.91106	-5.11321	-2.01246	-4.74016	-3.29004	-1.89144	--
Gorai.004G173100	1.65425	4.93958	3.79107	3.5751	4.03572	2.6658	UDP-glycosyltransferase 73C6 GN=F13K3.19 OS=Arabidopsis thaliana (Mouse-ear cress) PE=2 SV=1
Gorai.004G192500	3.50592	7.01154	4.04669	11.7671	1.5269	2.05696	Expansin-like B1 (Precursor) GN=dl4545c OS=Arabidopsis thaliana (Mouse-ear cress) PE=2 SV=2
Gorai.004G200400	-3.03216	-6.18661	-3.5156	-3.63976	-2.28525	-3.00999	14 kDa proline-rich protein DC2.15 (Precursor) OS=Daucus carota (Wild carrot) PE=2 SV=1
Gorai.004G210700	2.29104	2.17267	1.12392	3.96077	3.01068	2.874	Oxalate--CoA ligase {ECO:0000305} OS=Arabidopsis thaliana (Mouse-ear cress) PE=1 SV=1
Gorai.004G215400	4.23185	2.26603	1.12234	2.11173	1.24314	1.81428	EID1-like F-box protein 3 GN=EDL3 OS=Arabidopsis thaliana (Mouse-ear cress) PE=2 SV=1
Gorai.004G231400	1.97029	-2.86178	3.29205	1.95975	2.59869	3.50742	Probable xyloglucan endotransglucosylase/hydrolase protein 31 (Precursor) GN=F14D17.60 OS=Arabidopsis thaliana (Mouse-ear cress) PE=2 SV=2
Gorai.004G232400	5.39802	4.97362	2.92614	3.94535	1.29586	2.49982	Mitogen-activated protein kinase kinase kinase NPK1 GN=NPK1 OS=Nicotiana tabacum (Common tobacco) PE=1 SV=1
Gorai.004G249700	-3.54464	-3.5343	-3.13669	-8.56494	-2.69322	-3.63403	GDSL esterase/lipase LTL1 (Precursor) GN=LTL1 OS=Arabidopsis thaliana (Mouse-ear cress) PE=2 SV=1
Gorai.004G273200	2.71846	7.89418	4.90723	4.03575	1.31037	4.10926	Protein ECERIFERUM 3 GN=MTI20.3 OS=Arabidopsis thaliana (Mouse-ear cress) PE=1 SV=1
Gorai.004G286900	-4.09406	-5.29006	-1.81591	-4.53515	-2.98648	-2.30991	Delta(8)-fatty-acid desaturase 2 GN=SLD2 OS=Arabidopsis thaliana (Mouse-ear cress) PE=1 SV=1
Gorai.005G021000	-2.32243	-2.04468	-1.22087	-2.45187	-1.50514	-1.61213	Rho GDP-dissociation inhibitor 1 GN=GDI1 OS=Arabidopsis thaliana (Mouse-ear cress) PE=1 SV=1
Gorai.005G045900	-1.48582	-2.63136	-1.59984	-3.14582	-1.08049	-1.48857	Nuclear pore complex protein NUP62 {ECO:0000303|PubMed:21189294} OS=Arabidopsis thaliana (Mouse-ear cress) PE=1 SV=1
Gorai.005G070200	-3.30757	-3.06285	-1.11529	-5.57696	-2.63443	-2.63366	Boron transporter 1 GN=BOR1 OS=Arabidopsis thaliana (Mouse-ear cress) PE=1 SV=1
Gorai.005G088800	3.9658	4.3868	1.96667	2.91163	1.99077	1.52938	NAC domain-containing protein 2 GN=T1N6.12 OS=Arabidopsis thaliana (Mouse-ear cress) PE=2 SV=2
Gorai.005G089600	1.81615	4.38616	2.77744	3.96315	1.07517	1.52908	Esterase (Precursor) OS=Hevea brasiliensis (Para rubber tree) PE=1 SV=1
Gorai.005G138100	-4.20116	-2.75106	-1.50919	-2.02142	-1.24965	-1.91229	AP2/ERF and B3 domain-containing transcription repressor RAV2 OS=Arabidopsis thaliana (Mouse-ear cress) PE=2 SV=1
Gorai.005G142300	2.78529	5.10084	4.0967	2.14518	1.24931	1.91222	NAC transcription factor 29 GN=At1g69490 OS=Arabidopsis thaliana (Mouse-ear cress) PE=2 SV=1
Gorai.005G195500	7.46786	4.35155	5.87041	3.37858	3.9495	2.65617	--
Gorai.005G196000	4.69094	2.40175	1.89005	2.61629	2.5972	2.381	GEM-like protein 5 GN=At5g13200 OS=Arabidopsis thaliana (Mouse-ear cress) PE=1 SV=1
Gorai.005G217200	-2.28654	-3.93347	-1.53978	-3.0522	-4.6261	-2.77795	Protein EXORDIUM-like 5 (Precursor) GN=EXL5 OS=Arabidopsis thaliana (Mouse-ear cress) PE=2 SV=1
Gorai.005G240400	-1.39382	-1.93755	-1.20325	-2.53242	-1.33289	-2.17318	CDPK-related protein kinase GN=CRK OS=Daucus carota (Wild carrot) PE=2 SV=1
Gorai.005G253500	-2.63248	-4.11887	-1.99689	-5.1329	-3.05789	-4.92053	Thaumatin-like protein 1 (Precursor) GN=TL1 OS=Pyrus pyrifolia (Chinese pear) PE=1 SV=1
Gorai.006G015100	-3.12629	-8.06724	-3.99562	-5.7295	-4.91594	-2.01086	Expansin-A5 (Precursor) OS=Arabidopsis thaliana (Mouse-ear cress) PE=2 SV=1
Gorai.006G039500	4.02974	3.56226	3.3042	3.04935	2.09085	3.43933	Proline-rich receptor-like protein kinase PERK2 GN=PERK2 OS=Arabidopsis thaliana (Mouse-ear cress) PE=2 SV=3
Gorai.006G212500	-2.11687	-3.00236	-1.47605	-4.04805	-2.46864	-2.78544	Monocopper oxidase-like protein SKU5 (Precursor) GN=SKU5 OS=Arabidopsis thaliana (Mouse-ear cress) PE=1 SV=1
Gorai.006G218600	-2.27762	-5.57224	-2.78074	-3.15105	-1.13079	-2.64299	--
Gorai.007G010900	1.39492	2.40729	1.75062	2.50034	1.21076	2.15918	Heat stress transcription factor B-2a GN=MTG10.4 OS=Arabidopsis thaliana (Mouse-ear cress) PE=2 SV=1
Gorai.007G016800	4.62871	3.59764	4.55008	3.88906	3.78677	3.82451	Homeobox-leucine zipper protein ATHB-7 GN=ATHB-7 OS=Arabidopsis thaliana (Mouse-ear cress) PE=2 SV=2
Gorai.007G028300	2.97907	3.01454	1.24371	5.5189	2.34722	3.2452	Metalloendoproteinase 1 (Precursor) OS=Glycine max (Soybean) PE=1 SV=2
Gorai.007G029200	-1.83215	-2.92046	-1.41794	-2.18979	-2.13894	-2.71362	Homeobox-leucine zipper protein HAT4 OS=Arabidopsis thaliana (Mouse-ear cress) PE=1 SV=1
Gorai.007G102400	-1.48181	-3.18412	-1.76206	-4.5244	-2.89545	-5.00339	Probable serine/threonine-protein kinase At1g01540 GN=At1g01540 OS=Arabidopsis thaliana (Mouse-ear cress) PE=1 SV=2
Gorai.007G103700	5.08831	3.36028	2.51391	2.20593	1.73784	1.77565	Late embryogenesis abundant protein Lea14-A GN=LEA14-A OS=Gossypium hirsutum (Upland cotton) PE=2 SV=1
Gorai.007G111400	5.15323	5.35293	3.74788	4.78452	4.61179	2.69279	Homeobox-leucine zipper protein ATHB-12 GN=ATHB-12 OS=Arabidopsis thaliana (Mouse-ear cress) PE=2 SV=1
Gorai.007G118300	3.77798	2.58658	1.08766	2.73013	1.50725	1.81298	--
Gorai.007G121000	4.07905	5.76011	3.38194	4.78665	1.31515	2.33424	Transcription factor MYB108 GN=F5E6.18 OS=Arabidopsis thaliana (Mouse-ear cress) PE=1 SV=1
Gorai.007G123400	-3.0669	-2.41211	-1.02855	-2.9965	-1.91236	-1.634	--
Gorai.007G146800	-2.58594	-3.59375	-1.91428	-4.51093	-1.37481	-3.63829	U-box domain-containing protein 3 GN=PUB3 OS=Arabidopsis thaliana (Mouse-ear cress) PE=2 SV=2
Gorai.007G159400	-4.63481	-5.26944	-1.89647	-6.31684	-1.21392	-1.98624	Putative lipid-transfer protein DIR1 (Precursor) GN=DIR1 OS=Arabidopsis thaliana (Mouse-ear cress) PE=1 SV=1
Gorai.007G209900	-2.93442	-3.11274	-2.74302	-2.38252	-1.92865	-1.29635	L-ascorbate oxidase homolog (Precursor) OS=Nicotiana tabacum (Common tobacco) PE=1 SV=1
Gorai.007G220200	-4.12342	-3.30548	-1.57896	-2.3871	-4.34901	-5.70467	Snakin-1 (Precursor) GN=SN1 OS=Solanum tuberosum (Potato) PE=1 SV=1
Gorai.007G221000	5.59195	4.55964	4.09333	2.42064	3.90492	4.5937	--
Gorai.007G262200	-2.56963	-2.72531	-1.74542	-4.22415	-5.70635	-3.86584	Arabinogalactan peptide 13 (Precursor) GN=AGP13 OS=Arabidopsis thaliana (Mouse-ear cress) PE=1 SV=1
Gorai.007G301300	-1.28478	-3.78027	-2.98641	-2.34986	-1.06636	-1.41651	Probable carboxylesterase 15 GN=CXE15 OS=Arabidopsis thaliana (Mouse-ear cress) PE=2 SV=1
Gorai.007G312800	2.52849	4.9355	2.51861	7.61617	1.66002	1.94149	G-type lectin S-receptor-like serine/threonine-protein kinase RLK1 (Precursor) GN=RLK1 OS=Arabidopsis thaliana (Mouse-ear cress) PE=2 SV=2
Gorai.007G359900	1.79593	1.95798	1.17939	2.28656	2.28581	1.07269	Remorin OS=Solanum tuberosum (Potato) PE=1 SV=1
Gorai.007G378300	-2.03885	-2.66878	-1.40633	-3.41096	-2.14294	-2.93078	Transcription factor DIVARICATA GN=DIVARICATA OS=Antirrhinum majus (Garden snapdragon) PE=2 SV=1
Gorai.008G005400	5.70051	3.41937	3.07471	5.82916	1.6003	1.75838	EID1-like F-box protein 3 GN=EDL3 OS=Arabidopsis thaliana (Mouse-ear cress) PE=2 SV=1
Gorai.008G016000	1.80033	5.08332	1.90138	7.14595	2.40901	1.88504	--
Gorai.008G020700	4.77083	5.00586	3.8799	5.33976	1.82492	3.99195	Zinc finger protein ZAT10 GN=T22C5.18 OS=Arabidopsis thaliana (Mouse-ear cress) PE=2 SV=1
Gorai.008G032900	1.82593	2.34719	2.70532	1.70745	1.41913	1.76451	--
Gorai.008G043800	2.88155	3.1021	2.65583	2.26587	1.3488	1.05423	Cold-regulated 413 plasma membrane protein 2 GN=COR413PM2 OS=Arabidopsis thaliana (Mouse-ear cress) PE=2 SV=1
Gorai.008G057900	2.33874	2.79518	2.86242	1.99806	1.76589	1.07561	--
Gorai.008G071100	-3.02331	-4.46715	-1.61874	-3.58161	-3.38532	-1.28527	--
Gorai.008G087500	-2.0163	-3.64698	-1.84637	-2.67684	-1.16562	-1.85373	Leucine-rich repeat receptor-like serine/threonine-protein kinase BAM1 (Precursor) GN=BAM1 OS=Arabidopsis thaliana (Mouse-ear cress) PE=1 SV=1
Gorai.008G125700	-1.88213	-4.6904	-1.39008	-3.51131	-1.84423	-1.81693	Protein ASPARTIC PROTEASE IN GUARD CELL 2 (Precursor) GN=ASPG2 OS=Arabidopsis thaliana (Mouse-ear cress) PE=2 SV=1
Gorai.008G128000	4.8677	5.48655	3.77599	2.90067	2.95247	1.85407	Homeobox-leucine zipper protein ATHB-7 GN=ATHB-7 OS=Arabidopsis thaliana (Mouse-ear cress) PE=2 SV=2
Gorai.008G140700	-2.95627	-3.35482	-1.98907	-3.87042	-4.39188	-2.63151	--
Gorai.008G166600	1.50046	2.2315	2.74508	2.0127	1.78665	1.7153	Leucine-rich repeat extensin-like protein 6 (Precursor) GN=LRX6 OS=Arabidopsis thaliana (Mouse-ear cress) PE=2 SV=1
Gorai.008G193600	1.37312	2.3392	-1.14927	2.10189	1.2227	1.78157	Protein PHLOEM PROTEIN 2-LIKE A1 GN=PP2A1 OS=Arabidopsis thaliana (Mouse-ear cress) PE=2 SV=1
Gorai.008G219500	-1.91156	-5.09209	-1.44025	-2.26945	-1.67874	-2.88422	ABC transporter G family member 14 OS=Arabidopsis thaliana (Mouse-ear cress) PE=2 SV=1
Gorai.008G236600	-2.07953	-3.36302	-1.12092	-3.18485	-1.76672	-1.9366	Monocopper oxidase-like protein SKU5 (Precursor) GN=SKU5 OS=Arabidopsis thaliana (Mouse-ear cress) PE=1 SV=1
Gorai.008G258900	5.94845	3.22749	4.28059	3.48368	5.22868	6.5047	Homeobox-leucine zipper protein ATHB-12 GN=ATHB-12 OS=Arabidopsis thaliana (Mouse-ear cress) PE=2 SV=1
Gorai.008G277500	3.12148	4.45382	1.80641	6.49813	3.84236	3.30299	Low-temperature-induced 65 kDa protein GN=K24M7.3 OS=Arabidopsis thaliana (Mouse-ear cress) PE=2 SV=2
Gorai.008G284800	-3.3006	-4.22227	-1.39393	-2.63786	-2.18494	-2.99132	Protein EXORDIUM-like 3 (Precursor) GN=EXL3 OS=Arabidopsis thaliana (Mouse-ear cress) PE=2 SV=1
Gorai.008G285900	-1.87888	-4.11201	-1.66947	-2.51147	-1.33733	-2.2837	Protein ASPARTIC PROTEASE IN GUARD CELL 1 (Precursor) GN=ASPG1 OS=Arabidopsis thaliana (Mouse-ear cress) PE=1 SV=1
Gorai.008G287100	3.37667	5.00431	3.78665	3.60598	2.68472	4.12496	Transcription factor MYB108 GN=F5E6.18 OS=Arabidopsis thaliana (Mouse-ear cress) PE=1 SV=1
Gorai.008G294400	5.20453	3.04411	1.29992	3.26275	2.57222	2.74988	U-box domain-containing protein 19 GN=PUB19 OS=Arabidopsis thaliana (Mouse-ear cress) PE=2 SV=1
Gorai.009G010800	1.45694	3.06618	1.16607	1.65213	1.45109	1.10232	Glucan endo-1,3-beta-glucosidase (Precursor) GN=GLC1 OS=Triticum aestivum (Wheat) PE=2 SV=1
Gorai.009G037000	5.40052	4.49631	2.38562	2.59557	2.00536	1.63619	Ethylene-responsive transcription factor ERF017 GN=ERF017 OS=Arabidopsis thaliana (Mouse-ear cress) PE=2 SV=1
Gorai.009G043500	-1.26489	-2.59187	-1.13539	-2.51653	-2.23532	-2.10697	--
Gorai.009G061400	-2.49044	-4.78374	-1.70541	-5.24	-1.94996	-1.73858	U-box domain-containing protein 4 GN=PUB4 OS=Arabidopsis thaliana (Mouse-ear cress) PE=1 SV=3
Gorai.009G083200	-1.6916	-3.77372	-1.46074	-5.4513	-3.20499	-2.84256	Aspartic proteinase nepenthesin-1 (Precursor) GN=nep1 OS=Nepenthes gracilis (Slender pitcher plant) PE=1 SV=1
Gorai.009G122200	-4.44149	-4.73169	-1.62091	-4.70904	-1.7468	-1.29938	Protein ASPARTIC PROTEASE IN GUARD CELL 2 (Precursor) GN=ASPG2 OS=Arabidopsis thaliana (Mouse-ear cress) PE=2 SV=1
Gorai.009G122900	1.4503	2.28104	1.51059	3.08819	2.1249	1.24298	Chaperone protein dnaJ 8, chloroplastic (Precursor) GN=F23A5.28 OS=Arabidopsis thaliana (Mouse-ear cress) PE=2 SV=1
Gorai.009G123000	-1.76718	-3.14998	-1.209	-2.54261	-1.109	-1.74094	Lamin-like protein (Precursor) GN=At5g15350 OS=Arabidopsis thaliana (Mouse-ear cress) PE=1 SV=1
Gorai.009G174600	4.79904	4.2529	4.12032	2.71019	2.11099	1.1332	Protein MOTHER of FT and TF 1 OS=Arabidopsis thaliana (Mouse-ear cress) PE=1 SV=1
Gorai.009G209000	-1.54981	-2.26098	-1.65875	-1.59956	-1.96521	-1.38861	Protein MIZU-KUSSEI 1 GN=MIZ1 OS=Arabidopsis thaliana (Mouse-ear cress) PE=1 SV=1
Gorai.009G235700	4.41254	6.725	3.39025	1.64138	-3.10505	-2.7984	7-deoxyloganetin glucosyltransferase GN=UGT85A24 OS=Gardenia jasminoides (Cape jasmine) PE=1 SV=1
Gorai.009G244700	1.43413	2.82567	1.133	3.05564	-2.56712	-3.00252	WAT1-related protein At4g08290 GN=At4g08290 OS=Arabidopsis thaliana (Mouse-ear cress) PE=2 SV=1
Gorai.009G268100	-1.18507	-3.23304	-2.01567	-8.53056	-3.36861	-3.87978	L-ascorbate oxidase homolog (Precursor) GN=Bp10 OS=Brassica napus (Rape) PE=2 SV=1
Gorai.009G297800	-1.72533	-1.67622	-2.01234	-3.4945	-2.1833	-2.75854	Protein ASPARTIC PROTEASE IN GUARD CELL 2 (Precursor) GN=ASPG2 OS=Arabidopsis thaliana (Mouse-ear cress) PE=2 SV=1
Gorai.009G304400	1.72615	4.04669	2.81803	3.51006	2.57754	1.95626	Protein ZINC INDUCED FACILITATOR-LIKE 1 GN=ZIFL1 OS=Arabidopsis thaliana (Mouse-ear cress) PE=2 SV=1
Gorai.009G321100	1.37341	2.73072	2.49949	2.02483	2.94956	3.37755	UDP-glycosyltransferase 76C2 GN=UGT76C2 OS=Arabidopsis thaliana (Mouse-ear cress) PE=1 SV=1
Gorai.009G411800	2.81894	6.46029	4.21053	4.29299	1.87943	1.3475	UDP-glycosyltransferase 73C6 GN=F13K3.19 OS=Arabidopsis thaliana (Mouse-ear cress) PE=2 SV=1
Gorai.010G002000	-2.0265	-3.02253	-1.06162	1.85965	1.88377	1.72886	CO(2)-response secreted protease {ECO:0000303|PubMed:25043023} (Precursor) OS=Arabidopsis thaliana (Mouse-ear cress) PE=2 SV=1
Gorai.010G020400	-2.71469	-3.91191	-1.53662	-4.41684	-1.24798	-2.2691	Remorin GN=DBP OS=Arabidopsis thaliana (Mouse-ear cress) PE=1 SV=1
Gorai.010G027700	-3.9477	-5.47458	-1.48281	-4.41272	-2.50807	-1.96323	Growth-regulating factor 1 GN=GRF1 OS=Arabidopsis thaliana (Mouse-ear cress) PE=1 SV=1
Gorai.010G028100	-3.34586	-3.51935	-1.39028	-3.87187	-2.66072	-1.22839	AP2-like ethylene-responsive transcription factor ANT GN=T28I19.30 OS=Arabidopsis thaliana (Mouse-ear cress) PE=1 SV=2
Gorai.010G029500	-2.04394	-2.71937	-1.30193	-3.54854	-2.77463	-1.85908	--
Gorai.010G038600	-1.20201	-3.14819	-1.65788	-2.01299	-2.38142	-2.19397	14-3-3-like protein OS=Pisum sativum (Garden pea) PE=2 SV=1
Gorai.010G056700	1.67093	1.93857	2.72105	2.67393	2.43061	2.81437	Leucine-rich repeat extensin-like protein 3 (Precursor) GN=LRX3 OS=Arabidopsis thaliana (Mouse-ear cress) PE=1 SV=1
Gorai.010G077700	-4.18172	-5.06557	-2.72852	-2.07657	-3.1385	-3.10417	MATE efflux family protein 5 GN=F3L12.12 OS=Arabidopsis thaliana (Mouse-ear cress) PE=3 SV=1
Gorai.010G100000	-2.07013	-2.32506	-1.58677	-2.97355	-1.95577	-2.08967	Probable leucine-rich repeat receptor-like protein kinase At1g68400 (Precursor) GN=At1g68400 OS=Arabidopsis thaliana (Mouse-ear cress) PE=2 SV=1
Gorai.010G118100	-1.44473	-2.57574	-1.02798	-2.2029	-1.36209	-1.53493	U-box domain-containing protein 12 GN=OSJNBa0075G19.19-1 OS=Oryza sativa subsp. japonica (Rice) PE=2 SV=1
Gorai.010G131500	5.31178	6.48597	5.07135	5.80053	3.89445	2.82343	Ethylene-responsive transcription factor ABR1 GN=MVP7.8 OS=Arabidopsis thaliana (Mouse-ear cress) PE=2 SV=1
Gorai.010G164800	-2.25418	-4.41635	-2.40962	-3.12563	-1.25776	-1.80775	Probable purine permease 10 GN=PUP10 OS=Arabidopsis thaliana (Mouse-ear cress) PE=2 SV=2
Gorai.010G215600	4.42478	4.25104	1.73908	6.02445	1.09106	2.0361	Probable carboxylesterase 15 GN=CXE15 OS=Arabidopsis thaliana (Mouse-ear cress) PE=2 SV=1
Gorai.011G014700	-2.79283	-3.00034	-1.31069	-3.6207	-1.64989	-2.90733	Uncharacterized GPI-anchored protein At1g61900 (Precursor) GN=At1g61900 OS=Arabidopsis thaliana (Mouse-ear cress) PE=1 SV=1
Gorai.011G029100	7.14111	5.69236	5.80837	3.83657	4.06022	3.79491	Desiccation-related protein PCC3-06 OS=Craterostigma plantagineum (Blue gem) PE=2 SV=1
Gorai.011G083300	3.66195	4.46484	2.87227	2.77309	1.53845	1.36435	--
Gorai.011G092700	7.10289	6.02502	5.5355	3.5482	3.87626	5.44625	Leucine-rich repeat extensin-like protein 5 (Precursor) GN=LRX5 OS=Arabidopsis thaliana (Mouse-ear cress) PE=2 SV=2
Gorai.011G105900	-4.09923	-3.81595	-2.25468	-3.80236	-3.25599	-3.02455	Protein RALF-like 34 (Precursor) GN=RALFL34 OS=Arabidopsis thaliana (Mouse-ear cress) PE=2 SV=1
Gorai.011G146900	-3.10208	-5.00125	1.22468	-2.99339	-1.35054	1.79755	Protein NRT1/ PTR FAMILY 3.1 GN=F24J5.19 OS=Arabidopsis thaliana (Mouse-ear cress) PE=2 SV=1
Gorai.011G147300	1.45163	3.41401	1.51508	3.96266	1.41982	1.32986	Probable aldo-keto reductase 2 OS=Oryza sativa subsp. japonica (Rice) PE=2 SV=2
Gorai.011G160500	-3.04294	-2.18753	-2.0732	-1.81768	-1.40009	-2.22142	Probable acyl-activating enzyme 5, peroxisomal GN=MQK4.9 OS=Arabidopsis thaliana (Mouse-ear cress) PE=2 SV=1
Gorai.011G191700	-1.40817	-4.28838	-2.08682	-2.88682	-2.04817	-2.08953	Bidirectional sugar transporter SWEET17 OS=Arabidopsis thaliana (Mouse-ear cress) PE=2 SV=2
Gorai.011G215800	-2.9998	-4.69197	-1.50027	-6.53462	-2.38678	-1.91958	Aspartic proteinase nepenthesin-1 (Precursor) GN=nep1 OS=Nepenthes gracilis (Slender pitcher plant) PE=1 SV=1
Gorai.011G278300	-2.25031	-2.00314	-1.18401	-1.72676	-1.59348	-1.46881	--
Gorai.012G055100	6.02123	4.1193	3.50863	4.4934	2.99354	4.27049	Formin-like protein 5 GN=P0453E05.107 OS=Oryza sativa subsp. japonica (Rice) PE=2 SV=2
Gorai.012G060000	-4.45029	-4.02569	-1.84661	-1.87951	-1.96205	-3.71684	WAT1-related protein At5g40240 GN=At5g40240 OS=Arabidopsis thaliana (Mouse-ear cress) PE=2 SV=1
Gorai.012G117400	4.0853	3.98821	4.07284	1.90794	2.40679	1.33353	--
Gorai.012G124700	8.28821	5.20106	4.19543	1.78883	1.34454	-1.59548	Bidirectional sugar transporter SWEET15 GN=T19L5.130 OS=Arabidopsis thaliana (Mouse-ear cress) PE=2 SV=1
Gorai.012G139200	-4.82194	-5.87277	-2.5658	-5.7939	-4.45686	-4.21296	Protein EXORDIUM-like 5 (Precursor) GN=EXL5 OS=Arabidopsis thaliana (Mouse-ear cress) PE=2 SV=1
Gorai.012G141100	-1.55967	-4.46147	-2.0577	-3.91754	-1.13175	-1.44816	Non-specific lipid-transfer protein-like protein At5g64080 (Precursor) GN=At5g64080 OS=Arabidopsis thaliana (Mouse-ear cress) PE=1 SV=1
Gorai.012G164000	2.44944	2.26064	2.14392	3.59766	1.18061	1.34376	Cold-regulated 413 plasma membrane protein 2 GN=COR413PM2 OS=Arabidopsis thaliana (Mouse-ear cress) PE=2 SV=1
Gorai.013G019200	3.98974	2.90598	2.49892	3.11925	1.65365	-4.07464	Nematode resistance protein-like HSPRO2 GN=HSPRO2 OS=Arabidopsis thaliana (Mouse-ear cress) PE=1 SV=1
Gorai.013G046100	1.24057	3.29275	1.76206	4.75413	2.89082	2.58639	Scopoletin glucosyltransferase GN=TOGT1 OS=Nicotiana tabacum (Common tobacco) PE=1 SV=1
Gorai.013G067100	-1.28633	-3.24054	-1.00453	-3.11847	-1.8886	-2.53313	Probable leucine-rich repeat receptor-like protein kinase At1g35710 (Precursor) GN=At1g35710 OS=Arabidopsis thaliana (Mouse-ear cress) PE=2 SV=1
Gorai.013G090600	-2.40079	-2.80986	-1.60174	-2.59258	-2.14545	-2.60597	Uncharacterized protein At5g01610 GN=At5g01610 OS=Arabidopsis thaliana (Mouse-ear cress) PE=1 SV=1
Gorai.013G094600	5.39822	4.06346	3.91359	2.26144	2.51386	3.17241	Ninja-family protein AFP1 OS=Arabidopsis thaliana (Mouse-ear cress) PE=1 SV=1
Gorai.013G096300	-1.22111	-2.61313	-1.33194	-1.99087	-1.08968	-1.98026	--
Gorai.013G097200	-2.57649	-4.14937	-2.90698	-4.73081	-1.80584	-2.55677	Cytosolic sulfotransferase 5 GN=T14D3.10 OS=Arabidopsis thaliana (Mouse-ear cress) PE=1 SV=1
Gorai.013G115500	-5.48502	-2.66538	-2.47214	-5.17695	-5.83234	-4.94337	--
Gorai.013G117900	2.44125	2.12909	2.02448	3.27471	1.32747	1.72817	Thioredoxin-like 1-1, chloroplastic (Precursor) GN=At1g08570 OS=Arabidopsis thaliana (Mouse-ear cress) PE=2 SV=1
Gorai.013G146100	-3.30357	-4.25768	-2.60222	-3.18466	-4.22945	-4.12403	Organic cation/carnitine transporter 3 GN=F3O9.19 OS=Arabidopsis thaliana (Mouse-ear cress) PE=2 SV=1
Gorai.013G148600	5.73818	4.15533	3.22225	4.37469	1.12165	1.19557	Probable amino acid permease 7 GN=AAP7 OS=Arabidopsis thaliana (Mouse-ear cress) PE=1 SV=1
Gorai.013G181400	2.28786	2.91012	1.51609	2.95088	1.4714	1.84844	UDP-glycosyltransferase 73C3 GN=UGT73C3 OS=Arabidopsis thaliana (Mouse-ear cress) PE=2 SV=1
Gorai.013G195300	3.16632	1.79225	1.66444	1.77838	2.33327	1.91427	Dehydrin DHN1 GN=DHN1 OS=Zea mays (Maize) PE=1 SV=2
Gorai.013G207900	-2.39179	-3.33631	-1.23322	-5.05153	-3.43	-2.73107	Transcription factor bHLH149 GN=T12M4.4 OS=Arabidopsis thaliana (Mouse-ear cress) PE=1 SV=1
Gorai.013G217500	4.85488	6.7539	3.83496	4.10043	1.3104	1.5638	G-type lectin S-receptor-like serine/threonine-protein kinase At1g67520 (Precursor) GN=At1g67520 OS=Arabidopsis thaliana (Mouse-ear cress) PE=2 SV=3
Gorai.013G247900	2.60571	3.57649	2.62799	4.92216	2.79924	3.10355	--
Gossypium_raimondii_newGene_2282	2.47515	4.81162	4.15296	4.92178	2.17639	2.77321	UDP-glucose iridoid glucosyltransferase GN=UGT76A2 OS=Catharanthus roseus (Madagascar periwinkle) PE=1 SV=1
Gossypium_raimondii_newGene_3346	1.96393	-6.12283	-1.37512	-4.5045	-1.75234	-2.15771	Blue copper protein (Precursor) GN=F5O24.120 OS=Arabidopsis thaliana (Mouse-ear cress) PE=1 SV=2
