# Supplementary material for: Salt stress responsiveness of a wild cotton species (Gossypium klotzschianum) based on transcriptomic analysis
Source: PLoS One. 2017 May 26;12(5):e0178313. doi: 10.1371/journal.pone.0178313 (PMC5446155; doi:10.1371/journal.pone.0178313)
Supplement: S4 Table — (XLSX) [file pone.0178313.s005.xlsx]

## Sheet: combined-data
Combined data of the KEGG pathway between two organs and three time points under salt stress.
KEGG_Pathway	ko_ID	background_number(total)	R3		R12		R48		L3		L12		L48	L48
			DEGs	%	DEGs	%	DEGs	%	DEGs	%	DEGs	%	DEGs	%
Caffeine metabolism	ko00232	2	1	50	1	50	1	50	1	50
Diterpenoid biosynthesis (GA)	ko00904	38	17	44.7368	16	42.1053	11	28.9474	12	31.5789	4	10.5263	13	34.2105
Nitrogen metabolism	ko00910	50	22	44	12	24	14	28	8	16	11	22	13	26
Synthesis and degradation of ketone bodies	ko00072	7	3	42.8571	2	28.5714	2	28.5714	1	14.2857			1	14.2857
Zeatin biosynthesis (CK)	ko00908	26	11	42.3077	8	30.7692	8	30.7692	3	11.5385	4	15.3846	2	7.69231
Carotenoid biosynthesis (ABA)	ko00906	47	19	40.4255	14	29.7872	18	38.2979	13	27.6596	10	21.2766	10	21.2766
Linoleic acid metabolism	ko00591	23	9	39.1304	6	26.087	1	4.34783	2	8.69565	2	8.69565	1	4.34783
alpha-Linolenic acid metabolism (JA)	ko00592	80	29	36.25	17	21.25	21	26.25	14	17.5	9	11.25	9	11.25
Galactose metabolism	ko00052	99	32	32.3232	27	27.2727	24	24.2424	22	22.2222	11	11.1111	16	16.1616
Thiamine metabolism	ko00730	17	5	29.4118	4	23.5294	3	17.6471	2	11.7647	1	5.88235	3	17.6471
Nicotinate and nicotinamide metabolism	ko00760	24	7	29.1667	7	29.1667	6	25	8	33.3333	3	12.5	1	4.16667
Valine, leucine and isoleucine degradation	ko00280	57	16	28.0702	16	28.0702	14	24.5614	10	17.5439	6	10.5263	6	10.5263
beta-Alanine metabolism	ko00410	63	17	26.9841	15	23.8095	11	17.4603	8	12.6984	4	6.34921	6	9.52381
Alanine, aspartate and glutamate metabolism	ko00250	67	18	26.8657	14	20.8955	19	28.3582	8	11.9403	8	11.9403	9	13.4328
Glycosphingolipid biosynthesis - globo series	ko00603	15	4	26.6667	6	40	5	33.3333	4	26.6667	3	20	2	13.3333
Plant hormone signal transduction	ko04075	526	131	24.9049	107	20.3422	79	15.019	103	19.5817	62	11.7871	67	12.7376
Tryptophan metabolism (IAA)	ko00380	45	11	24.4444	10	22.2222	8	17.7778	7	15.5556	5	11.1111	5	11.1111
Arginine and proline metabolism	ko00330	108	26	24.0741	21	19.4444	24	22.2222	18	16.6667	9	8.33333	14	12.963
Butanoate metabolism	ko00650	25	6	24	4	16	3	12	4	16	1	4	4	16
Cysteine and methionine metabolism (ETH)	ko00270	138	32	23.1884	32	23.1884	25	18.1159	19	13.7681	9	6.52174	15	10.8696
Vitamin B6 metabolism	ko00750	22	5	22.7273	8	36.3636	5	22.7273	1	4.54545	1	4.54545	3	13.6364
Sphingolipid metabolism	ko00600	46	10	21.7391	7	15.2174	7	15.2174	10	21.7391	3	6.52174	6	13.0435
Terpenoid backbone biosynthesis	ko00900	83	18	21.6867	9	10.8434	7	8.43373	11	13.253	5	6.0241	10	12.0482
Fatty acid degradation	ko00071	85	18	21.1765	18	21.1765	21	24.7059	13	15.2941	7	8.23529	4	4.70588
Glycerolipid metabolism	ko00561	96	20	20.8333	22	22.9167	21	21.875	22	22.9167	10	10.4167	14	14.5833
Ascorbate and aldarate metabolism	ko00053	65	13	20	11	16.9231	11	16.9231	9	13.8462	6	9.23077	14	21.5385
Lysine degradation	ko00310	40	8	20	5	12.5	4	10	6	15	3	7.5	2	5
Brassinosteroid biosynthesis (BRs)	ko00905	20	4	20	6	30	4	20	3	15	6	30	2	10
Limonene and pinene degradation	ko00903	20	4	20	3	15	3	15	6	30	2	10	3	15
Phenylalanine metabolism	ko00360	161	32	19.8758	48	29.8137	47	29.1925	21	13.0435	13	8.07453	13	8.07453
Inositol phosphate metabolism	ko00562	95	18	18.9474	9	9.47368	9	9.47368	13	13.6842	9	9.47368	10	10.5263
ABC transporters	ko02010	32	6	18.75	8	25	7	21.875	8	25	4	12.5	4	12.5
Valine, leucine and isoleucine biosynthesis	ko00290	33	6	18.1818	7	21.2121	4	12.1212	10	30.303	3	9.09091	2	6.06061
Histidine metabolism	ko00340	28	5	17.8571	4	14.2857	3	10.7143	4	14.2857	3	10.7143	2	7.14286
Pantothenate and CoA biosynthesis	ko00770	51	9	17.6471	10	19.6078	7	13.7255	9	17.6471	2	3.92157	2	3.92157
Biosynthesis of unsaturated fatty acids	ko01040	51	9	17.6471	5	9.80392	9	17.6471	12	23.5294	3	5.88235	8	15.6863
Lysine biosynthesis	ko00300	17	3	17.6471	5	29.4118	2	11.7647	4	23.5294	1	5.88235	3	17.6471
Ether lipid metabolism	ko00565	46	8	17.3913	8	17.3913	8	17.3913	7	15.2174	3	6.52174	4	8.69565
Phenylpropanoid biosynthesis	ko00940	237	41	17.2996	68	28.692	56	23.6287	37	15.6118	20	8.43882	22	9.2827
DNA replication	ko03030	71	12	16.9014	15	21.1268	8	11.2676	14	19.7183			3	4.22535
Sulfur metabolism	ko00920	48	8	16.6667	10	20.8333	5	10.4167	6	12.5	4	8.33333	8	16.6667
Selenocompound metabolism	ko00450	24	4	16.6667	2	8.33333	1	4.16667	3	12.5	2	8.33333	2	8.33333
Degradation of aromatic compounds	ko01220	12	2	16.6667	4	33.3333	2	16.6667	2	16.6667	1	8.33333	1	8.33333
Monoterpenoid biosynthesis	ko00902	12	2	16.6667	6	50	3	25	2	16.6667	1	8.33333
Starch and sucrose metabolism	ko00500	322	51	15.8385	69	21.4286	44	13.6646	53	16.4596	25	7.76398	43	13.354
Flavonoid biosynthesis	ko00941	57	9	15.7895	23	40.3509	20	35.0877	13	22.807	10	17.5439	8	14.0351
Amino sugar and nucleotide sugar metabolism	ko00520	191	30	15.7068	33	17.2775	22	11.5183	37	19.3717	15	7.8534	31	16.2304
Tyrosine metabolism	ko00350	66	10	15.1515	12	18.1818	14	21.2121	10	15.1515	5	7.57576	4	6.06061
Pentose phosphate pathway	ko00030	73	11	15.0685	10	13.6986	9	12.3288	10	13.6986	5	6.84932	7	9.58904
Propanoate metabolism	ko00640	40	6	15	4	10	3	7.5	2	5	3	7.5	1	2.5
Phenylalanine, tyrosine and tryptophan biosynthesis	ko00400	68	10	14.7059	8	11.7647	6	8.82353	8	11.7647	2	2.94118	1	1.47059
Pentose and glucuronate interconversions	ko00040	191	28	14.6597	32	16.7539	28	14.6597	23	12.0419	16	8.37696	23	12.0419
Phosphatidylinositol signaling system	ko04070	97	14	14.433	7	7.21649	8	8.24742	10	10.3093	8	8.24742	11	11.3402
Glycine, serine and threonine metabolism	ko00260	97	14	14.433	15	15.4639	11	11.3402	14	14.433	7	7.21649	12	12.3711
Sesquiterpenoid and triterpenoid biosynthesis	ko00909	28	4	14.2857	6	21.4286	5	17.8571	4	14.2857	2	7.14286	5	17.8571
Glycosphingolipid biosynthesis - ganglio series	ko00604	7	1	14.2857	1	14.2857	1	14.2857	1	14.2857
Circadian rhythm - plant	ko04712	73	10	13.6986	6	8.21918	6	8.21918	6	8.21918	3	4.10959	2	2.73973
Ubiquinone and other terpenoid-quinone biosynthesis	ko00130	44	6	13.6364	10	22.7273	7	15.9091	11	25	1	2.27273	2	4.54545
Riboflavin metabolism	ko00740	15	2	13.3333	3	20	3	20	1	6.66667			2	13.3333
Tropane, piperidine and pyridine alkaloid biosynthesis	ko00960	38	5	13.1579	7	18.4211	5	13.1579	5	13.1579	1	2.63158	4	10.5263
Fatty acid metabolism	ko01212	137	18	13.1387	13	9.48905	19	13.8686	19	13.8686	10	7.29927	12	8.75912
Glutathione metabolism	ko00480	137	18	13.1387	20	14.5985	18	13.1387	27	19.708	9	6.56934	17	12.4088
Phagosome	ko04145	168	22	13.0952	24	14.2857	14	8.33333	21	12.5	16	9.52381	15	8.92857
Regulation of autophagy	ko04140	46	6	13.0435	6	13.0435	7	15.2174	5	10.8696	3	6.52174	2	4.34783
Isoquinoline alkaloid biosynthesis	ko00950	32	4	12.5	6	18.75	4	12.5	5	15.625	1	3.125	3	9.375
Glyoxylate and dicarboxylate metabolism	ko00630	97	12	12.3711	17	17.5258	16	16.4948	19	19.5876	4	4.12371	11	11.3402
Glycerophospholipid metabolism	ko00564	139	17	12.2302	19	13.6691	20	14.3885	18	12.9496	12	8.63309	14	10.0719
Cyanoamino acid metabolism	ko00460	68	8	11.7647	13	19.1176	7	10.2941	7	10.2941	2	2.94118	7	10.2941
Taurine and hypotaurine metabolism	ko00430	17	2	11.7647	2	11.7647	4	23.5294	4	23.5294	1	5.88235	2	11.7647
Other glycan degradation	ko00511	26	3	11.5385	2	7.69231	5	19.2308	5	19.2308			1	3.84615
Fatty acid elongation	ko00062	35	4	11.4286	2	5.71429	3	8.57143	7	20	3	8.57143	7	20
Glycosaminoglycan degradation	ko00531	35	4	11.4286	5	14.2857	3	8.57143	2	5.71429			2	5.71429
Biosynthesis of amino acids	ko01230	349	39	11.1748	46	13.1805	38	10.8883	47	13.467	6	1.7192	25	7.16332
Photosynthesis - antenna proteins	ko00196	27	3	11.1111	1	3.7037	1	3.7037	16	59.2593	14	51.8519	10	37.037
Biotin metabolism	ko00780	27	3	11.1111	1	3.7037	3	11.1111	3	11.1111	1	3.7037	2	7.40741
Glucosinolate biosynthesis	ko00966	9	1	11.1111	2	22.2222	2	22.2222	2	22.2222	1	11.1111	1	11.1111
2-Oxocarboxylic acid metabolism	ko01210	92	10	10.8696	19	20.6522	13	14.1304	19	20.6522	4	4.34783	7	7.6087
Steroid biosynthesis	ko00100	56	6	10.7143	11	19.6429	8	14.2857	9	16.0714	3	5.35714	6	10.7143
Carbon metabolism	ko01200	366	37	10.1093	38	10.3825	41	11.2022	45	12.2951	19	5.19126	28	7.65027
Plant-pathogen interaction	ko04626	289	29	10.0346	34	11.7647	27	9.34256	38	13.1488	9	3.11419	19	6.57439
Pyrimidine metabolism	ko00240	210	21	10	19	9.04762	15	7.14286	19	9.04762	1	0.47619	6	2.85714
Glycolysis / Gluconeogenesis	ko00010	179	17	9.49721	19	10.6145	20	11.1732	23	12.8492	11	6.14525	10	5.58659
Porphyrin and chlorophyll metabolism	ko00860	53	5	9.43396	11	20.7547	4	7.54717	15	28.3019	5	9.43396	5	9.43396
One carbon pool by folate	ko00670	32	3	9.375	1	3.125			2	6.25			2	6.25
Carbon fixation in photosynthetic organisms	ko00710	119	11	9.2437	12	10.084	18	15.1261	21	17.6471	10	8.40336	12	10.084
Pyruvate metabolism	ko00620	152	14	9.21053	19	12.5	19	12.5	11	7.23684	10	6.57895	9	5.92105
Arachidonic acid metabolism	ko00590	22	2	9.09091	3	13.6364	4	18.1818	5	22.7273			2	9.09091
Folate biosynthesis	ko00790	22	2	9.09091	2	9.09091	3	13.6364	1	4.54545
Peroxisome	ko04146	133	12	9.02256	17	12.782	15	11.2782	16	12.0301	4	3.00752	9	6.76692
Cutin, suberine and wax biosynthesis	ko00073	36	3	8.33333	6	16.6667	10	27.7778	9	25	7	19.4444	5	13.8889
C5-Branched dibasic acid metabolism	ko00660	12	1	8.33333	1	8.33333	1	8.33333	5	41.6667	1	8.33333
Purine metabolism	ko00230	249	19	7.63052	20	8.03213	13	5.22088	22	8.83534	1	0.401606	11	4.41767
Fatty acid biosynthesis	ko00061	85	6	7.05882	4	4.70588	8	9.41176	8	9.41176	6	7.05882	4	4.70588
Stilbenoid, diarylheptanoid and gingerol biosynthesis	ko00945	44	3	6.81818	11	25	9	20.4545	11	25	8	18.1818	7	15.9091
Fructose and mannose metabolism	ko00051	75	5	6.66667	9	12	7	9.33333	9	12	5	6.66667	7	9.33333
N-Glycan biosynthesis	ko00510	60	4	6.66667	3	5	3	5	3	5	2	3.33333	3	5
Base excision repair	ko03410	60	4	6.66667	4	6.66667	6	10	6	10	1	1.66667	5	8.33333
Other types of O-glycan biosynthesis	ko00514	15	1	6.66667	1	6.66667	1	6.66667	1	6.66667			2	13.3333
Homologous recombination	ko03440	50	3	6	3	6			4	8			1	2
Protein processing in endoplasmic reticulum	ko04141	354	19	5.36723	17	4.80226	33	9.32203	21	5.9322	11	3.10734	30	8.47458
Nucleotide excision repair	ko03420	77	4	5.19481	3	3.8961	2	2.5974	4	5.19481		0	1	1.2987
Endocytosis	ko04144	221	10	4.52489	19	8.59729	14	6.33484	17	7.69231	9	4.0724	13	5.88235
Mismatch repair	ko03430	53	2	3.77358	5	9.43396			5	9.43396			1	1.88679
Ubiquitin mediated proteolysis	ko04120	212	7	3.58974	6	2.83019	13	6.13208	7	3.30189	9	4.24528	9	4.24528
Citrate cycle (TCA cycle)	ko00020	85	3	3.52941	6	7.05882	7	8.23529	7	8.23529	2	2.35294	4	4.70588
RNA degradation	ko03018	195	7	3.30189	9	4.61538	5	2.5641	8	4.10256	3	1.53846	7	3.58974
SNARE interactions in vesicular transport	ko04130	76	2	2.63158	2	2.63158	1	1.31579	3	3.94737			1	1.31579
Protein export	ko03060	77	2	2.5974	4	5.19481	1	1.2987	5	6.49351			1	1.2987
Proteasome	ko03050	99	2	2.0202	2	2.0202	2	2.0202	4	4.0404	1	1.0101	3	3.0303
Photosynthesis	ko00195	202	4	1.9802	9	4.45545	6	2.9703	49	24.2574	17	8.41584	19	9.40594
Spliceosome	ko03040	265	4	1.50943	6	2.26415	5	1.88679	4	1.50943	3	1.13208	7	2.64151
mRNA surveillance pathway	ko03015	238	3	1.2605	6	2.52101	4	1.68067	3	1.2605	4	1.68067	4	1.68067
Aminoacyl-tRNA biosynthesis	ko00970	98	1	1.02041	3	3.06122	3	3.06122	3	3.06122	1	1.02041
RNA polymerase	ko03020	106	1	0.943396	1	0.943396	1	0.943396	6	5.66038			1	0.943396
Oxidative phosphorylation	ko00190	320	3	0.9375	8	2.5	9	2.8125	12	3.75	2	0.625	7	2.1875
RNA transport	ko03013	269	2	0.743494	8	2.97398	4	1.48699	6	2.23048	1	0.371747	5	1.85874
Ribosome	ko03010	621	3	0.483092	5	0.805153	10	1.61031	25	4.02576	5	0.805153	21	3.38164
Ribosome biogenesis in eukaryotes	ko03008	121					2	1.65289	7	5.78512			10	8.26446
Basal transcription factors	ko03022	63					1	1.5873			1	1.5873	1	1.5873
Anthocyanin biosynthesis	ko00942	10			3	30			3	30	1	10	1	10
Vancomycin resistance	ko01502	4											1	25
Flavone and flavonol biosynthesis	ko00944	2			1	50	1	50
Glycosylphosphatidylinositol(GPI)-anchor biosynthesis	ko00563	31			1	3.22581		0
Non-homologous end-joining	ko03450	30					1	3.33333

## Sheet: R3
#Pathway	ko_ID	Unigene	gene		Unigene_all
#KEGG_n	805	KEGG_N	7483
Plant hormone signal transduction	ko04075	131	526	0.249049	805	Gorai.001G013500;Gorai.001G030600;Gorai.001G042600;Gorai.001G043900;Gorai.001G192400;Gorai.001G192700;Gorai.001G252600;Gorai.001G253100;Gorai.002G021800;Gorai.002G029300;Gorai.002G079500;Gorai.002G106000;Gorai.002G124000;Gorai.002G124400;Gorai.002G131700;Gorai.002G173700;Gorai.002G195200;Gorai.002G207000;Gorai.002G219800;Gorai.002G228200;Gorai.002G266100;Gorai.003G128900;Gorai.003G181600;Gorai.00…	K14497+K14491+K14515+K14484+K14489+K14514+K14516+K14516+K13464+K14491+K14487+K14488+K14488+K14486+K14499+K13464+K13946+K14432+K14431+K14431+K14496+K14497+K14496+K13422+K13422+K14485+K13422+K14506+K13422+K14484+K14514+K14508+K14497+K13464+K14484+K14509+K14516+K14503+K14489+K13464+K14487+K14505+K14432+K14488+K13946+K14431+K14431+K14490+K13946+K14496+K14496+K14497+K13422+K14484+K14486+K14496+K14487+…
Starch and sucrose metabolism	ko00500	51	322	0.158385	805	Gorai.001G009400;Gorai.001G018300;Gorai.001G077900;Gorai.001G087000;Gorai.001G224500;Gorai.001G239200;Gorai.002G219000;Gorai.003G038300;Gorai.003G059100;Gorai.003G075200;Gorai.003G114000;Gorai.004G103500;Gorai.004G292800;Gorai.005G028000;Gorai.005G144700;Gorai.005G152400;Gorai.005G160000;Gorai.005G183800;Gorai.005G218000;Gorai.005G244900;Gorai.006G011500;Gorai.006G073600;Gorai.006G206200;Gorai.00…	K01051+K01051+K00012+K00847+K00975+K00703+K01087+K01087+K01193+K01194+K01193+K16055+K00696+K08679+K00012+K16055+K01051+K16055+K15920+K00975+K00688+K01177+K01177+K01193+K01051+K01177+K01087+K01835+K01051+K01051+K01176+K01087+K01051+K01193+K01193+K00696+K01188+K01051+K05350+K01193+K08679+K01177+K00963+K00703+K08679+K01179+K00688+K01188+K01188+K00696+K00844
Phenylpropanoid biosynthesis	ko00940	41	237	0.172996	805	Gorai.001G004300;Gorai.001G259400;Gorai.001G271800;Gorai.002G013000;Gorai.003G029000;Gorai.004G093000;Gorai.004G093200;Gorai.004G098800;Gorai.004G234900;Gorai.004G265900;Gorai.005G150500;Gorai.005G150600;Gorai.005G219100;Gorai.006G126800;Gorai.007G049600;Gorai.007G234600;Gorai.008G073800;Gorai.008G089400;Gorai.008G162900;Gorai.008G172200;Gorai.008G260600;Gorai.009G024000;Gorai.009G122600;Gorai.00…	K12355+K00430+K00430+K00430+K00430+K00430+K00430+K00430+K00430+K00430+K00430+K00430+K00430+K13066+K09755+K00430+K00430+K00083+K13065+K00430+K13066+K12355+K13065+K01904+K00430+K00430+K00430+K10775+K01188+K05350+K09755+K00430+K00430+K00430+K00430+K00430+K00430+K01188+K00430+K01188+K13066
Biosynthesis of amino acids	ko01230	39	349	0.111748	805	Gorai.001G198400;Gorai.001G203300;Gorai.002G098400;Gorai.002G256200;Gorai.005G035800;Gorai.005G071300;Gorai.005G163200;Gorai.006G000400;Gorai.006G109800;Gorai.006G159700;Gorai.006G223800;Gorai.007G069000;Gorai.007G080400;Gorai.007G100600;Gorai.007G165300;Gorai.007G187300;Gorai.007G244500;Gorai.008G030100;Gorai.008G166200;Gorai.008G228200;Gorai.008G274900;Gorai.008G296400;Gorai.009G185000;Gorai.00…	K00831+K01915+K00640+K12657+K01915+K00789+K01807+K00928+K05359+K01754+K00600+K01647+K01850+K13034+K01609+K01915+K00891+K01586+K01807+K00948+K00891+K00766+K00850+K00826+K00826+K01754+K14085+K00814+K00814+K14455+K01652+K01687+K12657+K01626+K00640+K01696+K00815+K01620+K00264
Carbon metabolism	ko01200	37	366	0.101093	805	Gorai.001G031700;Gorai.001G198400;Gorai.001G205600;Gorai.001G261400;Gorai.002G023200;Gorai.002G061400;Gorai.002G098400;Gorai.002G119700;Gorai.003G057000;Gorai.003G061800;Gorai.003G153700;Gorai.004G272100;Gorai.005G061800;Gorai.005G163200;Gorai.006G159700;Gorai.006G223800;Gorai.007G037800;Gorai.007G069000;Gorai.007G100600;Gorai.007G162800;Gorai.007G165600;Gorai.007G222100;Gorai.007G229400;Gorai.00…	K00131+K00831+K00033+K00122+K00036+K01595+K00640+K00121+K00121+K00029+K01602+K01595+K00249+K01807+K01754+K00600+K00026+K01647+K13034+K18121+K00626+K01455+K01610+K01962+K01807+K00948+K00033+K00850+K01754+K01057+K00626+K00814+K00814+K14455+K00036+K00640+K00844
Phenylalanine metabolism	ko00360	32	161	0.198758	805	Gorai.001G259400;Gorai.001G271800;Gorai.002G013000;Gorai.003G029000;Gorai.003G165900;Gorai.004G093000;Gorai.004G093200;Gorai.004G098800;Gorai.004G202100;Gorai.004G234900;Gorai.004G265900;Gorai.005G150500;Gorai.005G150600;Gorai.005G219100;Gorai.006G185500;Gorai.007G234600;Gorai.008G073800;Gorai.008G172200;Gorai.009G148700;Gorai.009G192200;Gorai.009G419100;Gorai.010G001900;Gorai.010G086000;Gorai.01…	K00430+K00430+K00430+K00430+K00276+K00430+K00430+K00430+K00276+K00430+K00430+K00430+K00430+K00430+K07253+K00430+K00430+K00430+K01904+K00430+K00430+K00430+K10775+K00430+K14455+K00430+K00430+K00430+K00430+K00430+K00430+K00815
Cysteine and methionine metabolism	ko00270	32	138	0.231884	805	Gorai.001G011100;Gorai.001G096200;Gorai.001G096300;Gorai.001G217400;Gorai.002G098400;Gorai.003G170500;Gorai.004G062100;Gorai.004G137900;Gorai.005G044600;Gorai.005G071300;Gorai.005G088000;Gorai.005G149100;Gorai.005G183500;Gorai.006G000400;Gorai.006G205700;Gorai.006G223900;Gorai.007G024400;Gorai.007G037800;Gorai.007G100600;Gorai.007G103200;Gorai.007G170100;Gorai.008G022400;Gorai.008G238000;Gorai.00…	K05933+K05933+K05933+K05933+K00640+K00016+K05933+K01762+K00547+K00789+K05933+K01611+K00797+K00928+K01761+K01251+K01762+K00026+K13034+K01762+K05933+K00899+K00016+K01762+K01761+K00797+K01762+K05933+K14455+K01611+K00640+K00815
Galactose metabolism	ko00052	32	99	0.323232	805	Gorai.001G145800;Gorai.002G147800;Gorai.003G059100;Gorai.003G114000;Gorai.004G107400;Gorai.004G132700;Gorai.004G235400;Gorai.005G154500;Gorai.006G023000;Gorai.006G207400;Gorai.006G212600;Gorai.006G265600;Gorai.007G120900;Gorai.008G138000;Gorai.008G282000;Gorai.009G185000;Gorai.009G453700;Gorai.010G099300;Gorai.010G099400;Gorai.010G216500;Gorai.011G025100;Gorai.011G064700;Gorai.011G064900;Gorai.01…	K18819+K06617+K01193+K01193+K06617+K01784+K18819+K00011+K01785+K01784+K01193+K18819+K18819+K06611+K01835+K00850+K06617+K01193+K01193+K01190+K07407+K12309+K01193+K00963+K07407+K01784+K01785+K06617+K07407+K18819+K18819+K00844
Amino sugar and nucleotide sugar metabolism	ko00520	30	191	0.157068	805	Gorai.001G030300;Gorai.001G030400;Gorai.001G077900;Gorai.001G087000;Gorai.001G224500;Gorai.002G203500;Gorai.002G203600;Gorai.004G132700;Gorai.005G028000;Gorai.005G144700;Gorai.005G218000;Gorai.005G244900;Gorai.006G119100;Gorai.006G207400;Gorai.006G230300;Gorai.006G230600;Gorai.006G230700;Gorai.008G055300;Gorai.008G112800;Gorai.008G282000;Gorai.009G053800;Gorai.009G079700;Gorai.011G006300;Gorai.01…	K01183+K01183+K00012+K00847+K00975+K01183+K01183+K01784+K08679+K00012+K15920+K00975+K00326+K01784+K01183+K01183+K01183+K01809+K00820+K01835+K01183+K00326+K12448+K01183+K08679+K00963+K01784+K08679+K10046+K00844
Plant-pathogen interaction	ko04626	29	289	0.100346	805	Gorai.001G053300;Gorai.002G019300;Gorai.003G090700;Gorai.003G117900;Gorai.003G150700;Gorai.005G087100;Gorai.005G125300;Gorai.005G131800;Gorai.006G012600;Gorai.006G133800;Gorai.006G137800;Gorai.006G243600;Gorai.006G257800;Gorai.007G042400;Gorai.007G103400;Gorai.007G194500;Gorai.007G212400;Gorai.007G299500;Gorai.008G044000;Gorai.008G193900;Gorai.008G289600;Gorai.009G078000;Gorai.009G202500;Gorai.00…	K13447+K13459+K13448+K13447+K13424+K13448+K13448+K13448+K05391+K13448+K13412+K13448+K02183+K13448+K13425+K13412+K13448+K13447+K13449+K02183+K13448+K13412+K13447+K13448+K13448+K13436+K04368+K13448+K18835
alpha-Linolenic acid metabolism	ko00592	29	80	0.3625	805	Gorai.001G185200;Gorai.002G020600;Gorai.004G046100;Gorai.004G046200;Gorai.004G046300;Gorai.004G046400;Gorai.004G070200;Gorai.005G082300;Gorai.005G105800;Gorai.005G113000;Gorai.005G170200;Gorai.007G028900;Gorai.007G065000;Gorai.007G171600;Gorai.007G240800;Gorai.008G044100;Gorai.008G065900;Gorai.008G185600;Gorai.009G035400;Gorai.009G071200;Gorai.009G274700;Gorai.010G013700;Gorai.010G087400;Gorai.01…	K07513+K00232+K10525+K10525+K10525+K10525+K16818+K18857+K01723+K10526+K00454+K00232+K18857+K10528+K00232+K01723+K08241+K10525+K05894+K00454+K01723+K01723+K05894+K00454+K00454+K00232+K10529+K14674+K05894
Pentose and glucuronate interconversions	ko00040	28	191	0.146597	805	Gorai.001G009400;Gorai.001G018300;Gorai.001G077900;Gorai.001G184600;Gorai.001G261100;Gorai.002G246200;Gorai.003G108300;Gorai.005G144700;Gorai.005G154500;Gorai.005G160000;Gorai.005G183300;Gorai.006G036300;Gorai.007G127000;Gorai.007G152500;Gorai.008G162500;Gorai.008G203900;Gorai.009G147900;Gorai.009G176700;Gorai.009G224700;Gorai.009G309900;Gorai.009G339700;Gorai.010G077800;Gorai.010G177500;Gorai.01…	K01051+K01051+K00012+K01728+K00128+K01728+K01728+K00012+K00011+K01051+K00128+K01728+K01051+K01728+K01728+K01728+K01051+K01051+K00854+K01728+K01728+K01051+K01051+K01728+K01728+K00963+K01728+K00128
Arginine and proline metabolism	ko00330	26	108	0.240741	805	Gorai.001G011800;Gorai.001G203300;Gorai.001G261100;Gorai.002G149300;Gorai.002G256200;Gorai.003G095000;Gorai.003G110800;Gorai.004G170800;Gorai.004G244400;Gorai.005G035800;Gorai.005G149100;Gorai.005G183300;Gorai.005G183500;Gorai.005G248700;Gorai.007G187300;Gorai.007G221300;Gorai.007G284300;Gorai.008G099600;Gorai.008G231000;Gorai.008G269900;Gorai.010G174800;Gorai.011G129600;Gorai.012G037500;Gorai.01…	K12259+K01915+K00128+K01583+K12657+K00294+K00261+K13366+K00261+K01915+K01611+K00128+K00797+K01583+K01915+K00472+K01581+K17839+K00261+K00797+K14085+K14455+K00128+K12657+K01583+K01611
Phagosome	ko04145	22	168	0.130952	805	Gorai.002G050300;Gorai.002G123400;Gorai.003G159100;Gorai.004G167200;Gorai.004G210600;Gorai.004G211800;Gorai.005G097800;Gorai.005G162400;Gorai.006G132400;Gorai.006G191900;Gorai.007G086400;Gorai.007G346000;Gorai.007G351900;Gorai.008G211600;Gorai.009G026200;Gorai.009G094600;Gorai.009G115600;Gorai.009G194500;Gorai.010G073300;Gorai.010G156700;Gorai.010G242900;Gorai.013G244600	K10956+K07375+K07375+K04392+K07375+K07375+K07374+K00921+K00921+K07375+K07374+K07374+K07375+K08054+K04392+K07375+K07375+K07375+K04392+K04392+K04392+K07374
Nitrogen metabolism	ko00910	22	50	0.44	805	Gorai.001G203300;Gorai.002G220700;Gorai.003G110800;Gorai.003G144100;Gorai.004G230700;Gorai.004G244400;Gorai.005G035800;Gorai.005G091600;Gorai.006G165000;Gorai.007G187300;Gorai.007G222100;Gorai.008G160300;Gorai.008G231000;Gorai.008G295000;Gorai.008G295100;Gorai.009G110300;Gorai.009G230100;Gorai.009G413500;Gorai.012G061900;Gorai.013G044200;Gorai.N020800;Gossypium_raimondii_newGene_863	K01915+K10534+K00261+K02575+K02575+K00261+K01915+K10534+K02575+K01915+K01455+K02575+K00261+K01673+K01673+K02575+K01673+K01674+K01673+K00366+K01673+K00264
Pyrimidine metabolism	ko00240	21	210	0.1	805	Gorai.002G005200;Gorai.002G038200;Gorai.002G149900;Gorai.003G093000;Gorai.004G284000;Gorai.005G021300;Gorai.005G164500;Gorai.006G207600;Gorai.007G158900;Gorai.007G167400;Gorai.007G214600;Gorai.008G017500;Gorai.008G052400;Gorai.009G087200;Gorai.009G096000;Gorai.009G203100;Gorai.009G404900;Gorai.009G452400;Gorai.010G084200;Gorai.013G014300;Gorai.013G228000	K13998+K01431+K10807+K01431+K01489+K16904+K02685+K00940+K16904+K00857+K02320+K01431+K01937+K02324+K03015+K01520+K01240+K00876+K03787+K13800+K01489
Glycerolipid metabolism	ko00561	20	96	0.208333	805	Gorai.001G261100;Gorai.004G145100;Gorai.004G284600;Gorai.005G154500;Gorai.005G183300;Gorai.006G176800;Gorai.006G181200;Gorai.007G064500;Gorai.007G096800;Gorai.007G364000;Gorai.008G098000;Gorai.008G197400;Gorai.010G119700;Gorai.010G174800;Gorai.011G025100;Gorai.011G207400;Gorai.012G037500;Gorai.013G002500;Gorai.013G066400;Gorai.013G258900	K00128+K13508+K00679+K00011+K00128+K15728+K13508+K14457+K09480+K09480+K13508+K00901+K03715+K14085+K07407+K07407+K00128+K14674+K07407+K00679
Protein processing in endoplasmic reticulum	ko04141	19	354	0.0536723	805	Gorai.001G106700;Gorai.001G110000;Gorai.001G114100;Gorai.001G114300;Gorai.002G050300;Gorai.002G071500;Gorai.002G173400;Gorai.002G193400;Gorai.005G202000;Gorai.007G192200;Gorai.008G211600;Gorai.008G214700;Gorai.009G048000;Gorai.009G144200;Gorai.009G177600;Gorai.010G097900;Gorai.011G027500;Gorai.012G129300;Gorai.013G270600	K13993+K13993+K13993+K13993+K10956+K10666+K14011+K13249+K10666+K06689+K08054+K13989+K13989+K13993+K13993+K13993+K10666+K10666+K03283
Purine metabolism	ko00230	19	249	0.0763052	805	Gorai.002G149900;Gorai.002G218200;Gorai.003G030100;Gorai.005G045800;Gorai.005G164500;Gorai.006G207600;Gorai.007G214600;Gorai.007G359800;Gorai.008G050100;Gorai.008G228200;Gorai.008G237200;Gorai.008G282000;Gorai.009G058800;Gorai.009G087200;Gorai.009G096000;Gorai.010G084200;Gorai.010G115800;Gorai.011G241900;Gorai.012G019800	K10807+K01945+K00860+K13811+K02685+K00940+K02320+K00942+K00602+K00948+K00759+K01835+K00759+K02324+K03015+K03787+K00759+K00939+K00365
Carotenoid biosynthesis	ko00906	19	47	0.404255	805	Gorai.001G027000;Gorai.001G111700;Gorai.001G242000;Gorai.002G038100;Gorai.003G129900;Gorai.004G177200;Gorai.004G270800;Gorai.005G237800;Gorai.007G213500;Gorai.008G107600;Gorai.008G218900;Gorai.008G249600;Gorai.008G274800;Gorai.010G106400;Gorai.010G126900;Gorai.011G045200;Gorai.013G015600;Gorai.013G044100;Gorai.013G177100	K17913+K09843+K17911+K09840+K09843+K09843+K09840+K09843+K09838+K17912+K09843+K15746+K15746+K17913+K02291+K09840+K09841+K09843+K09840
Glutathione metabolism	ko00480	18	137	0.131387	805	Gorai.001G205600;Gorai.002G023200;Gorai.002G149900;Gorai.002G252300;Gorai.003G127600;Gorai.005G183500;Gorai.006G178400;Gorai.007G023200;Gorai.007G023300;Gorai.007G061900;Gorai.007G129400;Gorai.007G142200;Gorai.007G284300;Gorai.008G251800;Gorai.008G269900;Gorai.010G051400;Gorai.012G089700;Gorai.012G121400	K00033+K00036+K10807+K00799+K00799+K00797+K00799+K00799+K00799+K18592+K00799+K00383+K01581+K00033+K00797+K00434+K00036+K00799
Fatty acid metabolism	ko01212	18	137	0.131387	805	Gorai.001G098700;Gorai.001G185200;Gorai.002G020600;Gorai.002G214200;Gorai.004G131800;Gorai.004G165600;Gorai.005G061800;Gorai.006G106100;Gorai.007G028900;Gorai.007G165600;Gorai.007G240800;Gorai.007G288200;Gorai.008G118200;Gorai.010G248300;Gorai.011G112800;Gorai.012G115000;Gorai.013G216300;Gossypium_raimondii_newGene_659	K01897+K07513+K00232+K01897+K09458+K01074+K00249+K10257+K00232+K00626+K00232+K00059+K01962+K00626+K00232+K10257+K10255+K09458
Inositol phosphate metabolism	ko00562	18	95	0.189474	805	Gorai.001G058200;Gorai.005G162400;Gorai.005G229400;Gorai.005G261500;Gorai.006G106400;Gorai.006G132400;Gorai.006G217500;Gorai.007G241600;Gorai.007G248500;Gorai.008G171600;Gorai.009G091600;Gorai.009G199900;Gorai.009G200000;Gorai.009G224300;Gorai.010G079700;Gorai.010G197900;Gorai.011G069500;Gorai.013G112000	K01114+K00921+K00913+K00889+K05857+K00921+K00913+K01858+K01114+K00469+K05857+K10572+K10572+K00913+K00469+K05857+K00469+K01114
Fatty acid degradation	ko00071	18	85	0.211765	805	Gorai.001G098700;Gorai.001G185200;Gorai.001G261100;Gorai.002G020600;Gorai.002G119700;Gorai.002G214200;Gorai.003G057000;Gorai.005G061800;Gorai.005G082300;Gorai.005G183300;Gorai.007G028900;Gorai.007G065000;Gorai.007G165600;Gorai.007G240800;Gorai.010G174800;Gorai.010G248300;Gorai.011G112800;Gorai.012G037500	K01897+K07513+K00128+K00232+K00121+K01897+K00121+K00249+K18857+K00128+K00232+K18857+K00626+K00232+K14085+K00626+K00232+K00128
Terpenoid backbone biosynthesis	ko00900	18	83	0.216867	805	Gorai.001G082500;Gorai.002G089600;Gorai.002G146000;Gorai.003G147500;Gorai.004G030400;Gorai.004G228600;Gorai.006G189200;Gorai.007G001700;Gorai.007G165600;Gorai.007G206700;Gorai.008G019000;Gorai.008G243100;Gorai.009G440100;Gorai.010G248300;Gorai.011G102700;Gorai.012G138100;Gorai.013G052300;Gorai.013G052900	K15889+K13789+K00021+K15892+K01662+K03526+K00099+K00099+K00626+K13789+K03527+K01641+K13789+K00626+K13789+K00021+K03527+K11778
Alanine, aspartate and glutamate metabolism	ko00250	18	67	0.268657	805	Gorai.001G117000;Gorai.001G203300;Gorai.002G169900;Gorai.003G095000;Gorai.003G110800;Gorai.004G244400;Gorai.005G006500;Gorai.005G035800;Gorai.007G187300;Gorai.008G112800;Gorai.008G231000;Gorai.011G055200;Gorai.011G073800;Gorai.011G112000;Gorai.011G129600;Gorai.011G130200;Gorai.013G259500;Gossypium_raimondii_newGene_863	K01953+K01915+K01580+K00294+K00261+K00261+K00827+K01915+K01915+K00820+K00261+K00814+K00814+K00827+K14455+K00827+K01953+K00264
Glycolysis / Gluconeogenesis	ko00010	17	179	0.0949721	805	Gorai.001G031700;Gorai.001G261100;Gorai.002G119700;Gorai.003G057000;Gorai.003G170500;Gorai.005G082300;Gorai.005G183300;Gorai.006G023000;Gorai.007G065000;Gorai.007G229400;Gorai.008G238000;Gorai.008G282000;Gorai.009G185000;Gorai.010G174800;Gorai.012G037500;Gorai.012G055600;Gorai.013G251900	K00131+K00128+K00121+K00121+K00016+K18857+K00128+K01785+K18857+K01610+K00016+K01835+K00850+K14085+K00128+K01785+K00844
Glycerophospholipid metabolism	ko00564	17	139	0.122302	805	Gorai.001G038100;Gorai.001G058200;Gorai.003G005500;Gorai.004G070200;Gorai.004G145100;Gorai.006G176800;Gorai.006G181200;Gorai.007G248500;Gorai.007G302800;Gorai.008G098000;Gorai.008G197400;Gorai.009G259200;Gorai.010G227200;Gorai.011G083000;Gorai.011G221600;Gorai.013G002500;Gorai.013G112000	K16860+K01114+K01115+K16818+K13508+K15728+K13508+K01114+K01115+K13508+K00901+K14156+K06130+K01115+K14156+K14674+K01114
beta-Alanine metabolism	ko00410	17	63	0.269841	805	Gorai.001G011800;Gorai.001G185900;Gorai.001G261100;Gorai.002G038200;Gorai.002G169900;Gorai.003G093000;Gorai.003G165900;Gorai.004G170800;Gorai.004G202100;Gorai.005G061800;Gorai.005G183300;Gorai.005G183500;Gorai.008G017500;Gorai.008G099600;Gorai.008G269900;Gorai.010G174800;Gorai.012G037500	K12259+K01918+K00128+K01431+K01580+K01431+K00276+K13366+K00276+K00249+K00128+K00797+K01431+K17839+K00797+K14085+K00128
Diterpenoid biosynthesis	ko00904	17	38	0.447368	805	Gorai.001G047500;Gorai.001G104400;Gorai.001G104500;Gorai.001G145700;Gorai.002G038900;Gorai.004G049800;Gorai.004G187200;Gorai.004G187300;Gorai.006G051400;Gorai.006G092800;Gorai.006G196600;Gorai.007G137400;Gorai.010G015900;Gorai.010G227700;Gorai.011G043800;Gorai.011G078700;Gorai.013G176900	K05282+K17961+K17961+K04125+K04125+K04125+K04123+K04123+K05282+K04125+K05282+K04120+K04122+K04124+K04125+K04124+K04125
Valine, leucine and isoleucine degradation	ko00280	16	57	0.280702	805	Gorai.001G185200;Gorai.001G261100;Gorai.004G077800;Gorai.005G061800;Gorai.005G183300;Gorai.006G120500;Gorai.006G261300;Gorai.007G165600;Gorai.008G243100;Gorai.009G001000;Gorai.009G223000;Gorai.009G251000;Gorai.009G277800;Gorai.010G174800;Gorai.010G248300;Gorai.012G037500	K07513+K00128+K01968+K00249+K00128+K00253+K09699+K00626+K01641+K00167+K00826+K00166+K00826+K14085+K00626+K00128
Pyruvate metabolism	ko00620	14	152	0.0921053	805	Gorai.001G261100;Gorai.002G061400;Gorai.003G061800;Gorai.003G170500;Gorai.004G272100;Gorai.005G183300;Gorai.007G037800;Gorai.007G165600;Gorai.007G229400;Gorai.008G118200;Gorai.008G238000;Gorai.010G174800;Gorai.010G248300;Gorai.012G037500	K00128+K01595+K00029+K00016+K01595+K00128+K00026+K00626+K01610+K01962+K00016+K14085+K00626+K00128
Phosphatidylinositol signaling system	ko04070	14	97	0.14433	805	Gorai.005G162400;Gorai.005G229400;Gorai.005G261500;Gorai.006G106400;Gorai.006G132400;Gorai.006G217500;Gorai.006G257800;Gorai.008G193900;Gorai.008G197400;Gorai.009G091600;Gorai.009G199900;Gorai.009G200000;Gorai.009G224300;Gorai.010G197900	K00921+K00913+K00889+K05857+K00921+K00913+K02183+K02183+K00901+K05857+K10572+K10572+K00913+K05857
Glycine, serine and threonine metabolism	ko00260	14	97	0.14433	805	Gorai.001G198400;Gorai.003G165900;Gorai.004G202100;Gorai.005G006500;Gorai.006G000400;Gorai.006G159700;Gorai.006G223800;Gorai.007G047400;Gorai.009G410200;Gorai.010G174800;Gorai.011G112000;Gorai.011G130200;Gorai.013G161300;Gorai.013G187300	K00831+K00276+K00276+K00827+K00928+K01754+K00600+K00130+K01754+K14085+K00827+K00827+K01696+K01620
Ascorbate and aldarate metabolism	ko00053	13	65	0.2	805	Gorai.001G077900;Gorai.001G261100;Gorai.004G227900;Gorai.005G144700;Gorai.005G183300;Gorai.008G171600;Gorai.009G442000;Gorai.010G051400;Gorai.010G079700;Gorai.010G174800;Gorai.011G069500;Gorai.012G037500;Gorai.013G120800	K00012+K00128+K00423+K00012+K00128+K00469+K14190+K00434+K00469+K14085+K00469+K00128+K10046
Peroxisome	ko04146	12	133	0.0902256	805	Gorai.001G098700;Gorai.001G185200;Gorai.002G020600;Gorai.002G115900;Gorai.002G214200;Gorai.004G020000;Gorai.007G028900;Gorai.007G240800;Gorai.009G293300;Gorai.009G432500;Gorai.011G112800;Gorai.013G074900	K01897+K07513+K00232+K03781+K01897+K13347+K00232+K00232+K04564+K13348+K00232+K13348
Glyoxylate and dicarboxylate metabolism	ko00630	12	97	0.123711	805	Gorai.001G203300;Gorai.001G261400;Gorai.002G115900;Gorai.003G153700;Gorai.005G035800;Gorai.006G223800;Gorai.007G037800;Gorai.007G069000;Gorai.007G165600;Gorai.007G187300;Gorai.007G222100;Gorai.010G248300	K01915+K00122+K03781+K01602+K01915+K00600+K00026+K01647+K00626+K01915+K01455+K00626
DNA replication	ko03030	12	71	0.169014	805	Gorai.003G101500;Gorai.005G164500;Gorai.005G268500;Gorai.006G003100;Gorai.007G214600;Gorai.009G087200;Gorai.009G156300;Gorai.011G042400;Gorai.012G081700;Gorai.013G033600;Gorai.013G212100;Gorai.013G218100	K07466+K02685+K02542+K02540+K02320+K02324+K02541+K02541+K10742+K02212+K10739+K02209
Carbon fixation in photosynthetic organisms	ko00710	11	119	0.092437	805	Gorai.002G061400;Gorai.003G061800;Gorai.003G153700;Gorai.004G272100;Gorai.005G163200;Gorai.007G037800;Gorai.007G229400;Gorai.008G166200;Gorai.011G055200;Gorai.011G073800;Gorai.011G129600	K01595+K00029+K01602+K01595+K01807+K00026+K01610+K01807+K00814+K00814+K14455
Pentose phosphate pathway	ko00030	11	73	0.150685	805	Gorai.001G031700;Gorai.001G205600;Gorai.002G023200;Gorai.005G163200;Gorai.008G166200;Gorai.008G228200;Gorai.008G251800;Gorai.008G282000;Gorai.009G185000;Gorai.010G047500;Gorai.012G089700	K00131+K00033+K00036+K01807+K01807+K00948+K00033+K01835+K00850+K01057+K00036
Tryptophan metabolism	ko00380	11	45	0.244444	805	Gorai.001G028900;Gorai.001G261100;Gorai.002G115900;Gorai.002G164900;Gorai.004G140200;Gorai.005G183300;Gorai.006G189500;Gorai.007G165600;Gorai.010G174800;Gorai.010G248300;Gorai.012G037500	K11816+K00128+K03781+K11820+K11816+K00128+K16903+K00626+K14085+K00626+K00128
Zeatin biosynthesis	ko00908	11	26	0.423077	805	Gorai.001G012300;Gorai.002G227900;Gorai.007G135400;Gorai.008G056100;Gorai.010G007500;Gorai.010G096700;Gorai.011G169700;Gorai.011G295400;Gorai.012G081000;Gorai.013G014800;Gorai.013G221000	K00279+K13495+K10760+K10717+K00279+K00279+K10760+K00279+K00279+K00279+K00279
Endocytosis	ko04144	10	221	0.0452489	805	Gorai.001G152600;Gorai.003G005500;Gorai.005G261500;Gorai.007G110800;Gorai.007G302800;Gorai.011G083000;Gorai.011G213500;Gorai.013G228900;Gorai.013G270600;Gossypium_raimondii_newGene_824	K07904+K01115+K00889+K07904+K01115+K01115+K12486+K12194+K03283+K12492
2-Oxocarboxylic acid metabolism	ko01210	10	92	0.108696	805	Gorai.002G164900;Gorai.006G000400;Gorai.007G069000;Gorai.009G223000;Gorai.009G277800;Gorai.011G055200;Gorai.011G073800;Gorai.011G129600;Gorai.011G141100;Gorai.011G161400	K11820+K00928+K01647+K00826+K00826+K00814+K00814+K14455+K01652+K01687
Circadian rhythm - plant	ko04712	10	73	0.136986	805	Gorai.005G035100;Gorai.006G000200;Gorai.006G096400;Gorai.007G118100;Gorai.009G236700;Gorai.009G250900;Gorai.009G258800;Gorai.009G339300;Gorai.012G092600;Gorai.013G203900	K00660+K00660+K12125+K12126+K12118+K00660+K12124+K00660+K12129+K12120
Phenylalanine, tyrosine and tryptophan biosynthesis	ko00400	10	68	0.147059	805	Gorai.006G109800;Gorai.007G080400;Gorai.007G165300;Gorai.007G244500;Gorai.008G274900;Gorai.008G296400;Gorai.011G129600;Gorai.013G060200;Gorai.013G161300;Gorai.013G171600	K05359+K01850+K01609+K00891+K00891+K00766+K14455+K01626+K01696+K00815
Tyrosine metabolism	ko00350	10	66	0.151515	805	Gorai.002G065000;Gorai.002G119700;Gorai.003G057000;Gorai.003G165900;Gorai.004G202100;Gorai.005G082300;Gorai.006G185500;Gorai.007G065000;Gorai.011G129600;Gorai.013G171600	K00451+K00121+K00121+K00276+K00276+K18857+K07253+K18857+K14455+K00815
Sphingolipid metabolism	ko00600	10	46	0.217391	805	Gorai.005G140900;Gorai.009G094400;Gorai.009G240900;Gorai.010G216500;Gorai.011G025100;Gorai.011G026500;Gorai.011G064700;Gorai.011G207400;Gorai.013G066400;Gorai.N027600	K04713+K12349+K04708+K01190+K07407+K04712+K12309+K07407+K07407+K04708
Flavonoid biosynthesis	ko00941	9	57	0.157895	805	Gorai.005G035100;Gorai.006G000200;Gorai.007G194700;Gorai.008G162900;Gorai.008G285400;Gorai.009G122600;Gorai.009G250900;Gorai.009G339300;Gorai.010G008900	K00660+K00660+K00475+K13065+K13081+K13065+K00660+K00660+K13082
Biosynthesis of unsaturated fatty acids	ko01040	9	51	0.176471	805	Gorai.001G185200;Gorai.002G020600;Gorai.006G106100;Gorai.007G028900;Gorai.007G240800;Gorai.007G288200;Gorai.011G112800;Gorai.012G115000;Gorai.013G216300	K07513+K00232+K10257+K00232+K00232+K00059+K00232+K10257+K10255
Pantothenate and CoA biosynthesis	ko00770	9	51	0.176471	805	Gorai.001G185900;Gorai.002G038200;Gorai.003G093000;Gorai.008G017500;Gorai.008G159500;Gorai.009G223000;Gorai.009G277800;Gorai.011G141100;Gorai.011G161400	K01918+K01431+K01431+K01431+K09680+K00826+K00826+K01652+K01687
Linoleic acid metabolism	ko00591	9	23	0.391304	805	Gorai.004G241400;Gorai.005G041900;Gorai.005G170200;Gorai.006G238200;Gorai.009G071200;Gorai.010G255600;Gorai.011G060400;Gorai.013G002500;Gorai.013G124500	K15718+K15718+K00454+K15718+K00454+K00454+K00454+K14674+K15718
Cyanoamino acid metabolism	ko00460	8	68	0.117647	805	Gorai.006G223800;Gorai.007G061900;Gorai.007G100600;Gorai.007G222100;Gorai.010G128100;Gorai.010G178500;Gorai.013G093000;Gorai.013G165100	K00600+K18592+K13034+K01455+K01188+K05350+K01188+K01188
Sulfur metabolism	ko00920	8	48	0.166667	805	Gorai.002G098400;Gorai.003G030100;Gorai.005G045800;Gorai.007G100600;Gorai.010G180900;Gorai.011G024100;Gorai.012G170200;Gorai.013G154200	K00640+K00860+K13811+K13034+K05907+K01082+K08738+K00640
Ether lipid metabolism	ko00565	8	46	0.173913	805	Gorai.001G038100;Gorai.001G058200;Gorai.003G005500;Gorai.007G248500;Gorai.007G302800;Gorai.011G083000;Gorai.013G002500;Gorai.013G112000	K16860+K01114+K01115+K01114+K01115+K01115+K14674+K01114
Lysine degradation	ko00310	8	40	0.2	805	Gorai.001G261100;Gorai.005G183300;Gorai.007G165600;Gorai.010G094700;Gorai.010G174800;Gorai.010G248300;Gorai.012G037500;Gossypium_raimondii_newGene_1608	K00128+K00128+K00626+K14157+K14085+K00626+K00128+K11423
Ubiquitin mediated proteolysis	ko04120	7	212	0.0330189	805	Gorai.002G003200;Gorai.007G192200;Gorai.009G251400;Gorai.009G413400;Gorai.010G153400;Gorai.013G238000;Gorai.013G260300	K10590+K06689+K03875+K10144+K10581+K10144+K10140
RNA degradation	ko03018	7	195	0.0358974	805	Gorai.001G254500;Gorai.004G011500;Gorai.006G114000;Gorai.007G160100;Gorai.009G061200;Gorai.009G185000;Gorai.010G134400	K12608+K12581+K12581+K01148+K12581+K00850+K13126
Nicotinate and nicotinamide metabolism	ko00760	7	24	0.291667	805	Gorai.001G148700;Gorai.002G257300;Gorai.008G077200;Gorai.009G073700;Gorai.009G404900;Gorai.010G084200;Gorai.012G104700	K18551+K18551+K00763+K00858+K01240+K03787+K18551
Fatty acid biosynthesis	ko00061	6	85	0.0705882	805	Gorai.001G098700;Gorai.002G214200;Gorai.004G131800;Gorai.007G288200;Gorai.008G118200;Gossypium_raimondii_newGene_659	K01897+K01897+K09458+K00059+K01962+K09458
Steroid biosynthesis	ko00100	6	56	0.107143	805	Gorai.001G059700;Gorai.005G262400;Gorai.009G222400;Gorai.013G002500;Gorai.013G027900;Gorai.013G241900	K08246+K00511+K00511+K14674+K09828+K01853
Regulation of autophagy	ko04140	6	46	0.130435	805	Gorai.001G037600;Gorai.001G086700;Gorai.006G081600;Gorai.007G063800;Gorai.007G080200;Gorai.011G212500	K07198+K08332+K07198+K08269+K07198+K08332
Ubiquinone and other terpenoid-quinone biosynthesis	ko00130	6	44	0.136364	805	Gorai.001G027200;Gorai.009G115300;Gorai.009G148700;Gorai.011G166800;Gorai.013G171600;Gorai.013G184400	K09834+K14760+K01904+K12502+K00815+K05928
Propanoate metabolism	ko00640	6	40	0.15	805	Gorai.003G170500;Gorai.005G061800;Gorai.007G165600;Gorai.008G118200;Gorai.008G238000;Gorai.010G248300	K00016+K00249+K00626+K01962+K00016+K00626
Valine, leucine and isoleucine biosynthesis	ko00290	6	33	0.181818	805	Gorai.006G159700;Gorai.009G223000;Gorai.009G277800;Gorai.009G410200;Gorai.011G141100;Gorai.011G161400	K01754+K00826+K00826+K01754+K01652+K01687
ABC transporters	ko02010	6	32	0.1875	805	Gorai.001G258500;Gorai.002G188900;Gorai.002G246800;Gorai.006G021600;Gorai.011G057300;Gorai.012G058100	K05658+K05658+K05658+K05658+K05658+K05658
Butanoate metabolism	ko00650	6	25	0.24	805	Gorai.002G169900;Gorai.007G162800;Gorai.007G165600;Gorai.008G243100;Gorai.010G248300;Gorai.011G141100	K01580+K18121+K00626+K01641+K00626+K01652
Fructose and mannose metabolism	ko00051	5	75	0.0666667	805	Gorai.001G087000;Gorai.005G154500;Gorai.008G055300;Gorai.009G185000;Gorai.013G251900	K00847+K00011+K01809+K00850+K00844
Porphyrin and chlorophyll metabolism	ko00860	5	53	0.0943396	805	Gorai.001G117200;Gorai.004G217500;Gorai.006G136500;Gorai.009G246000;Gorai.009G294500	K13071+K08099+K03403+K13600+K01599
Tropane, piperidine and pyridine alkaloid biosynthesis	ko00960	5	38	0.131579	805	Gorai.003G165900;Gorai.004G202100;Gorai.011G129600;Gorai.012G072100;Gorai.013G171600	K00276+K00276+K14455+K08081+K00815
Histidine metabolism	ko00340	5	28	0.178571	805	Gorai.001G261100;Gorai.005G183300;Gorai.009G253400;Gorai.010G174800;Gorai.012G037500	K00128+K00128+K01590+K14085+K00128
Vitamin B6 metabolism	ko00750	5	22	0.227273	805	Gorai.001G198400;Gorai.009G140100;Gorai.009G140200;Gorai.009G140400;Gorai.012G114100	K00831+K13248+K13248+K13248+K06215
Thiamine metabolism	ko00730	5	17	0.294118	805	Gorai.002G083700;Gorai.004G030400;Gorai.004G052600;Gorai.008G146400;Gorai.009G176400	K03146+K01662+K00949+K00949+K03146
Spliceosome	ko03040	4	265	0.0150943	805	Gorai.009G312100;Gorai.012G176400;Gorai.013G270600;Gossypium_raimondii_newGene_1716	K12871+K12813+K03283+K12858
Photosynthesis	ko00195	4	202	0.019802	805	Gorai.005G042000;Gorai.005G241800;Gorai.009G115100;Gorai.009G194200	K02692+K02639+K02641+K02641
Nucleotide excision repair	ko03420	4	77	0.0519481	805	Gorai.003G101500;Gorai.009G087200;Gorai.013G212100;Gorai.013G260300	K07466+K02324+K10739+K10140
Base excision repair	ko03410	4	60	0.0666667	805	Gorai.008G298100;Gorai.009G057100;Gorai.009G087200;Gorai.010G113100	K10773+K01246+K02324+K01246
N-Glycan biosynthesis	ko00510	4	60	0.0666667	805	Gorai.001G248000;Gorai.002G187800;Gorai.008G161200;Gorai.013G268700	K07252+K00737+K00737+K00902
Fatty acid elongation	ko00062	4	35	0.114286	805	Gorai.004G165600;Gorai.004G278700;Gorai.005G108000;Gorai.009G021000	K01074+K15397+K15397+K15397
Glycosaminoglycan degradation	ko00531	4	35	0.114286	805	Gorai.002G161600;Gorai.004G108900;Gorai.011G064700;Gorai.N011600	K10532+K07964+K12309+K10532
Isoquinoline alkaloid biosynthesis	ko00950	4	32	0.125	805	Gorai.003G165900;Gorai.004G202100;Gorai.011G129600;Gorai.013G171600	K00276+K00276+K14455+K00815
Sesquiterpenoid and triterpenoid biosynthesis	ko00909	4	28	0.142857	805	Gorai.005G262400;Gorai.009G120400;Gorai.009G222400;Gorai.010G223300	K00511+K15813+K00511+K15813
Selenocompound metabolism	ko00450	4	24	0.166667	805	Gorai.005G045800;Gorai.006G205700;Gorai.008G258500;Gorai.009G114000	K13811+K01761+K01761+K08247
Limonene and pinene degradation	ko00903	4	20	0.2	805	Gorai.001G261100;Gorai.005G183300;Gorai.008G059000;Gorai.012G037500	K00128+K00128+K00517+K00128
Brassinosteroid biosynthesis	ko00905	4	20	0.2	805	Gorai.001G208200;Gorai.001G217300;Gorai.010G198500;Gorai.012G185300	K12640+K15639+K09588+K15639
Glycosphingolipid biosynthesis - globo series	ko00603	4	15	0.266667	805	Gorai.011G025100;Gorai.011G207400;Gorai.012G113000;Gorai.013G066400	K07407+K07407+K01988+K07407
Ribosome	ko03010	3	621	0.00483092	805	Gorai.003G123400;Gorai.007G298000;Gorai.009G168600	K02941+K02978+K02988
Oxidative phosphorylation	ko00190	3	320	0.009375	805	Gorai.004G027300;Gorai.004G108700;Gorai.009G126900	K01535+K01507+K01507
mRNA surveillance pathway	ko03015	3	238	0.012605	805	Gorai.001G013700;Gorai.010G134400;Gorai.010G210100	K14397+K13126+K14404
Citrate cycle (TCA cycle)	ko00020	3	85	0.0352941	805	Gorai.007G037800;Gorai.007G069000;Gorai.007G229400	K00026+K01647+K01610
Homologous recombination	ko03440	3	50	0.06	805	Gorai.003G101500;Gorai.010G194700;Gorai.013G212100	K07466+K10875+K10739
Stilbenoid, diarylheptanoid and gingerol biosynthesis	ko00945	3	44	0.0681818	805	Gorai.008G059000;Gorai.008G162900;Gorai.009G122600	K00517+K13065+K13065
Cutin, suberine and wax biosynthesis	ko00073	3	36	0.0833333	805	Gorai.004G159000;Gorai.006G072900;Gorai.013G103800	K15398+K17991+K13407
One carbon pool by folate	ko00670	3	32	0.09375	805	Gorai.002G005200;Gorai.006G223800;Gorai.008G050100	K13998+K00600+K00602
Photosynthesis - antenna proteins	ko00196	3	27	0.111111	805	Gorai.007G163200;Gorai.008G165200;Gorai.009G430800	K08909+K08908+K08914
Biotin metabolism	ko00780	3	27	0.111111	805	Gorai.004G131800;Gorai.007G288200;Gossypium_raimondii_newGene_659	K09458+K00059+K09458
Other glycan degradation	ko00511	3	26	0.115385	805	Gorai.008G022200;Gorai.010G216500;Gorai.011G064700	K15923+K01190+K12309
Lysine biosynthesis	ko00300	3	17	0.176471	805	Gorai.006G000400;Gorai.008G030100;Gorai.010G174800	K00928+K01586+K14085
Synthesis and degradation of ketone bodies	ko00072	3	7	0.428571	805	Gorai.007G165600;Gorai.008G243100;Gorai.010G248300	K00626+K01641+K00626
RNA transport	ko03013	2	269	0.00743494	805	Gorai.002G088900;Gorai.010G134400	K03113+K13126
Proteasome	ko03050	2	99	0.020202	805	Gorai.007G377300;Gorai.012G108600	K06700+K06700
Protein export	ko03060	2	77	0.025974	805	Gorai.002G050300;Gorai.009G127100	K10956+K03106
SNARE interactions in vesicular transport	ko04130	2	76	0.0263158	805	Gorai.006G148600;Gorai.012G051800	K08486+K08493
Mismatch repair	ko03430	2	53	0.0377358	805	Gorai.003G101500;Gorai.013G212100	K07466+K10739
Arachidonic acid metabolism	ko00590	2	22	0.0909091	805	Gorai.007G061900;Gorai.013G002500	K18592+K14674
Folate biosynthesis	ko00790	2	22	0.0909091	805	Gorai.002G005200;Gorai.010G108900	K13998+K18482
Taurine and hypotaurine metabolism	ko00430	2	17	0.117647	805	Gorai.002G169900;Gorai.007G061900	K01580+K18592
Riboflavin metabolism	ko00740	2	15	0.133333	805	Gorai.005G223700;Gorai.007G002800	K14652+K14379
Monoterpenoid biosynthesis	ko00902	2	12	0.166667	805	Gorai.001G170400;Gorai.011G019700	K15095+K15086
Degradation of aromatic compounds	ko01220	2	12	0.166667	805	Gorai.002G119700;Gorai.003G057000	K00121+K00121
RNA polymerase	ko03020	1	106	0.00943396	805	Gorai.009G096000	K03015
Aminoacyl-tRNA biosynthesis	ko00970	1	98	0.0102041	805	Gorai.006G183200	K04567
Other types of O-glycan biosynthesis	ko00514	1	15	0.0666667	805	Gorai.007G271100	K09667
C5-Branched dibasic acid metabolism	ko00660	1	12	0.0833333	805	Gorai.011G141100	K01652
Glucosinolate biosynthesis	ko00966	1	9	0.111111	805	Gorai.002G164900	K11820
Glycosphingolipid biosynthesis - ganglio series	ko00604	1	7	0.142857	805	Gorai.011G064700	K12309
Caffeine metabolism	ko00232	1	2	0.5	805	Gorai.012G019800	K00365

## Sheet: R12
#Pathway	ko_ID	Unigene	gene
#KEGG_n	849	KEGG_N	7483	Unigene_all	gene_all
Plant hormone signal transduction	ko04075	107	526	849	7483	Gorai.001G013500;Gorai.001G030600;Gorai.001G056100;Gorai.001G192400;Gorai.001G192700;Gorai.001G242900;Gorai.001G244400;Gorai.001G246500;Gorai.001G246800;Gorai.002G021800;Gorai.002G079500;Gorai.002G124000;Gorai.002G124300;Gorai.002G177000;Gorai.002G195200;Gorai.002G207000;Gorai.002G226700;Gorai.003G027100;Gorai.003G048200;Gorai.003G064200;Gorai.003G078000;Gorai.004G057100;Gorai.004G123800;Gorai.00…	K14497+K14491+K14488+K14489+K14514+K14484+K14488+K14488+K14488+K13464+K14487+K14488+K14488+K14494+K13946+K14432+K14508+K14505+K13415+K14484+K14486+K14516+K14488+K13422+K14484+K14516+K14514+K14497+K14484+K14509+K14516+K14505+K14432+K14489+K14489+K13464+K14505+K14432+K14488+K13946+K13449+K14508+K14432+K14497+K14484+K14496+K14487+K14487+K14484+K14516+K14498+K14431+K14484+K14516+K14487+K14493+K14432+…
Starch and sucrose metabolism	ko00500	69	322	849	7483	Gorai.001G009400;Gorai.001G077900;Gorai.001G083400;Gorai.001G087000;Gorai.001G140500;Gorai.001G224500;Gorai.001G239200;Gorai.002G046400;Gorai.002G082100;Gorai.002G219000;Gorai.003G038300;Gorai.003G047100;Gorai.003G059100;Gorai.003G114000;Gorai.004G048300;Gorai.004G103500;Gorai.005G028000;Gorai.005G144700;Gorai.005G152400;Gorai.005G160000;Gorai.005G183800;Gorai.005G218000;Gorai.005G244900;Gorai.00…	K01051+K00012+K00695+K00847+K01051+K00975+K00703+K16055+K13648+K01087+K01087+K00705+K01193+K01193+K00963+K16055+K08679+K00012+K16055+K01051+K16055+K15920+K00975+K00688+K05350+K01177+K01193+K00847+K01177+K01177+K16055+K01176+K01051+K01051+K00975+K01087+K05349+K01051+K01188+K01179+K01051+K01087+K01177+K01087+K01087+K01835+K01051+K01188+K01188+K01051+K01051+K13648+K01176+K05349+K01087+K01051+K00695+…
Phenylpropanoid biosynthesis	ko00940	68	237	849	7483	Gorai.001G001800;Gorai.001G259400;Gorai.001G271800;Gorai.002G230900;Gorai.002G248000;Gorai.003G029000;Gorai.003G052100;Gorai.003G151700;Gorai.004G093000;Gorai.004G093200;Gorai.004G234900;Gorai.004G265900;Gorai.005G068200;Gorai.005G219100;Gorai.005G219200;Gorai.005G229800;Gorai.006G057000;Gorai.006G143400;Gorai.006G162900;Gorai.006G166000;Gorai.006G168000;Gorai.006G234100;Gorai.007G049900;Gorai.00…	K00430+K00430+K00430+K09754+K10775+K00430+K01904+K00430+K00430+K00430+K00430+K00430+K00430+K00430+K00430+K13065+K05350+K00430+K01904+K10775+K00430+K00430+K00430+K09755+K00083+K00083+K00430+K05349+K00083+K01188+K00083+K13065+K00430+K13066+K00430+K12355+K13065+K13065+K01188+K01188+K00430+K13065+K01904+K00430+K00430+K05349+K00430+K10775+K01188+K00430+K09755+K00430+K00430+K13065+K00430+K13065+K00430+…
Phenylalanine metabolism	ko00360	48	161	849	7483	Gorai.001G001800;Gorai.001G028100;Gorai.001G259400;Gorai.001G271800;Gorai.002G248000;Gorai.003G029000;Gorai.003G052100;Gorai.003G151700;Gorai.004G093000;Gorai.004G093200;Gorai.004G202100;Gorai.004G234900;Gorai.004G265900;Gorai.005G042100;Gorai.005G068200;Gorai.005G199900;Gorai.005G219100;Gorai.005G219200;Gorai.006G143400;Gorai.006G162900;Gorai.006G166000;Gorai.006G168000;Gorai.006G234100;Gorai.00…	K00430+K14454+K00430+K00430+K10775+K00430+K01904+K00430+K00430+K00430+K00276+K00430+K00430+K00276+K00430+K00815+K00430+K00430+K00430+K01904+K10775+K00430+K00430+K00430+K00430+K00430+K00430+K00430+K01904+K00430+K00430+K00430+K10775+K14454+K00430+K00430+K00430+K00430+K00430+K00430+K00430+K00430+K00430+K00588+K00430+K00430+K00815+K00588
Biosynthesis of amino acids	ko01230	46	349	849	7483	Gorai.001G028100;Gorai.001G046400;Gorai.001G051000;Gorai.001G067400;Gorai.001G240000;Gorai.002G212000;Gorai.005G035800;Gorai.005G071300;Gorai.005G199900;Gorai.005G218300;Gorai.006G000400;Gorai.006G073300;Gorai.006G109800;Gorai.006G129300;Gorai.007G069000;Gorai.007G080400;Gorai.007G100600;Gorai.007G100700;Gorai.007G187300;Gorai.007G188300;Gorai.008G023300;Gorai.008G166200;Gorai.008G170900;Gorai.00…	K14454+K01689+K00850+K00053+K01739+K00826+K01915+K00789+K00815+K10206+K00928+K01703+K05359+K15227+K01647+K01850+K13034+K13034+K01915+K00031+K00058+K01807+K00133+K00948+K00850+K00814+K00850+K00826+K10206+K00826+K00058+K00850+K14454+K14085+K05359+K00814+K01649+K01687+K01663+K12657+K12657+K14677+K00031+K00640+K00815+K01620
Carbon metabolism	ko01200	38	366	849	7483	Gorai.001G028100;Gorai.001G031700;Gorai.001G046400;Gorai.001G051000;Gorai.001G060900;Gorai.001G170700;Gorai.001G182700;Gorai.001G201800;Gorai.001G261400;Gorai.003G057000;Gorai.003G061800;Gorai.005G061800;Gorai.007G037800;Gorai.007G069000;Gorai.007G100600;Gorai.007G100700;Gorai.007G188300;Gorai.007G229400;Gorai.008G023300;Gorai.008G118200;Gorai.008G166200;Gorai.008G222400;Gorai.008G228200;Gorai.00…	K14454+K00131+K01689+K00850+K01638+K00028+K00121+K01602+K00122+K00121+K00029+K00249+K00026+K01647+K13034+K13034+K00031+K01610+K00058+K01962+K01807+K00855+K00948+K00850+K00131+K00830+K00814+K00850+K00058+K00121+K01057+K00850+K14454+K00626+K00814+K00025+K00031+K00640
Plant-pathogen interaction	ko04626	34	289	849	7483	Gorai.001G096000;Gorai.002G019300;Gorai.003G023100;Gorai.003G150700;Gorai.005G046000;Gorai.005G087100;Gorai.005G125300;Gorai.006G115900;Gorai.006G137800;Gorai.006G243600;Gorai.006G257800;Gorai.007G042400;Gorai.007G140300;Gorai.007G207100;Gorai.007G212400;Gorai.007G299500;Gorai.007G320900;Gorai.008G193900;Gorai.008G222700;Gorai.008G289600;Gorai.009G202500;Gorai.009G273400;Gorai.009G306900;Gorai.00…	K13429+K13459+K13448+K13424+K13448+K13448+K13448+K13449+K13412+K13448+K02183+K13448+K13448+K13448+K13448+K13447+K13459+K02183+K13457+K13448+K13447+K13447+K13420+K13436+K13420+K13412+K13459+K05391+K13459+K18835+K02183+K13448+K13412+K09487
Amino sugar and nucleotide sugar metabolism	ko00520	33	191	849	7483	Gorai.001G030000;Gorai.001G030300;Gorai.001G030400;Gorai.001G077900;Gorai.001G087000;Gorai.001G224500;Gorai.002G082100;Gorai.002G203600;Gorai.004G048300;Gorai.004G132700;Gorai.004G154400;Gorai.005G028000;Gorai.005G144700;Gorai.005G218000;Gorai.005G244900;Gorai.005G257900;Gorai.005G258100;Gorai.005G268300;Gorai.006G229100;Gorai.006G230300;Gorai.006G230700;Gorai.007G163700;Gorai.007G264000;Gorai.00…	K01183+K01183+K01183+K00012+K00847+K00975+K13648+K01183+K00963+K01784+K01183+K08679+K00012+K15920+K00975+K01183+K01183+K00972+K00847+K01183+K01183+K00975+K12373+K01809+K01784+K01835+K01183+K00326+K13648+K01183+K01183+K01784+K12447
Cysteine and methionine metabolism	ko00270	32	138	849	7483	Gorai.001G028100;Gorai.001G052000;Gorai.001G096200;Gorai.001G217400;Gorai.001G240000;Gorai.002G216500;Gorai.004G062100;Gorai.004G137900;Gorai.005G044600;Gorai.005G055800;Gorai.005G071300;Gorai.005G088000;Gorai.005G149100;Gorai.005G199900;Gorai.006G000400;Gorai.007G037800;Gorai.007G057000;Gorai.007G100600;Gorai.007G100700;Gorai.007G103200;Gorai.007G170100;Gorai.008G022400;Gorai.008G170900;Gorai.00…	K14454+K00558+K05933+K05933+K01739+K00558+K05933+K01762+K00547+K01611+K00789+K05933+K01611+K00815+K00928+K00026+K01762+K13034+K13034+K01762+K05933+K00899+K00133+K00016+K01762+K01761+K01762+K05933+K14454+K00025+K00640+K00815
Pentose and glucuronate interconversions	ko00040	32	191	849	7483	Gorai.001G009400;Gorai.001G077900;Gorai.001G140500;Gorai.001G184600;Gorai.002G246200;Gorai.003G108300;Gorai.004G048300;Gorai.005G144700;Gorai.005G154500;Gorai.005G160000;Gorai.005G183300;Gorai.006G219800;Gorai.007G090100;Gorai.007G127000;Gorai.007G152500;Gorai.007G302100;Gorai.008G143800;Gorai.008G158500;Gorai.008G162500;Gorai.008G203900;Gorai.008G281200;Gorai.009G039100;Gorai.009G147900;Gorai.00…	K01051+K00012+K01051+K01728+K01728+K01728+K00963+K00012+K00011+K01051+K00128+K01728+K01051+K01051+K01728+K01051+K01051+K00128+K01728+K01728+K00008+K01051+K01051+K01051+K01728+K01051+K01051+K01728+K01728+K01184+K12447+K01051
Galactose metabolism	ko00052	27	99	849	7483	Gorai.001G051000;Gorai.001G145800;Gorai.003G059100;Gorai.003G114000;Gorai.004G048300;Gorai.004G132700;Gorai.004G235400;Gorai.005G154500;Gorai.006G212600;Gorai.008G138000;Gorai.008G244600;Gorai.008G282000;Gorai.009G029100;Gorai.009G185000;Gorai.009G185100;Gorai.009G453700;Gorai.010G079100;Gorai.010G099300;Gorai.010G099400;Gorai.011G025100;Gorai.011G207400;Gorai.012G024200;Gorai.012G063500;Gorai.01…	K00850+K18819+K01193+K01193+K00963+K01784+K18819+K00011+K01193+K06611+K01784+K01835+K00850+K00850+K06617+K06617+K00850+K01193+K01193+K07407+K07407+K01784+K06617+K07407+K12447+K18819+K01193
Phagosome	ko04145	24	168	849	7483	Gorai.001G255600;Gorai.002G123400;Gorai.003G064900;Gorai.003G159100;Gorai.003G159300;Gorai.003G159400;Gorai.004G013100;Gorai.004G210600;Gorai.004G211800;Gorai.005G097800;Gorai.006G132400;Gorai.006G179900;Gorai.007G086400;Gorai.007G346000;Gorai.007G351900;Gorai.009G094600;Gorai.009G194500;Gorai.009G224800;Gorai.010G073300;Gorai.010G242900;Gorai.011G031400;Gorai.013G037800;Gorai.013G129200;Gorai.01…	K07374+K07375+K07897+K07375+K07375+K07375+K09481+K07375+K07375+K07374+K00921+K07375+K07374+K07374+K07375+K07375+K07375+K07374+K04392+K04392+K04392+K07897+K08057+K07374
Flavonoid biosynthesis	ko00941	23	57	849	7483	Gorai.001G134900;Gorai.002G230900;Gorai.004G205900;Gorai.005G035100;Gorai.005G229800;Gorai.007G194700;Gorai.008G062900;Gorai.008G162900;Gorai.008G186500;Gorai.008G285400;Gorai.009G055900;Gorai.009G057200;Gorai.009G122600;Gorai.009G175500;Gorai.009G200600;Gorai.009G243600;Gorai.009G339300;Gorai.011G130700;Gorai.011G161200;Gorai.011G203000;Gorai.012G149800;Gorai.013G023400;Gorai.N022200	K13083+K09754+K05277+K00660+K13065+K00475+K00475+K13065+K13081+K13081+K13065+K13065+K13065+K08695+K13082+K05278+K00660+K13065+K00660+K13065+K00588+K01859+K00588
Glycerolipid metabolism	ko00561	22	96	849	7483	Gorai.001G013100;Gorai.002G058000;Gorai.004G145100;Gorai.004G235900;Gorai.004G272500;Gorai.004G284600;Gorai.005G154500;Gorai.005G183300;Gorai.007G033500;Gorai.007G064500;Gorai.007G096800;Gorai.007G364000;Gorai.008G098000;Gorai.008G158500;Gorai.009G132100;Gorai.010G174800;Gorai.011G025100;Gorai.011G207400;Gorai.011G267100;Gorai.012G071300;Gorai.013G002500;Gorai.013G066400	K11155+K15918+K13508+K13508+K00901+K00679+K00011+K00128+K00630+K14457+K09480+K09480+K13508+K00128+K15918+K14085+K07407+K07407+K13508+K13508+K14674+K07407
Arginine and proline metabolism	ko00330	21	108	849	7483	Gorai.001G028100;Gorai.001G203800;Gorai.002G149300;Gorai.003G110800;Gorai.004G047700;Gorai.004G170800;Gorai.004G244400;Gorai.005G035800;Gorai.005G055800;Gorai.005G149100;Gorai.005G183300;Gorai.007G187300;Gorai.008G099600;Gorai.008G158500;Gorai.010G110100;Gorai.010G167200;Gorai.010G174800;Gorai.011G269700;Gorai.012G107700;Gorai.012G138500;Gorai.012G154100	K14454+K00318+K01583+K00261+K17839+K13366+K00261+K01915+K01611+K01611+K00128+K01915+K17839+K00128+K14454+K00819+K14085+K12657+K12657+K14677+K01583
Glutathione metabolism	ko00480	20	137	849	7483	Gorai.001G236000;Gorai.003G048900;Gorai.003G127600;Gorai.005G037800;Gorai.006G178400;Gorai.006G178700;Gorai.006G209400;Gorai.007G023200;Gorai.007G023300;Gorai.007G129400;Gorai.007G142200;Gorai.007G188300;Gorai.008G246600;Gorai.010G051400;Gorai.011G086100;Gorai.012G121400;Gorai.012G179300;Gorai.013G177300;Gorai.013G177600;Gorai.013G179300	K00799+K10807+K00799+K00799+K00799+K00799+K01919+K00799+K00799+K00799+K00383+K00031+K00432+K00434+K10808+K00799+K00031+K00799+K00799+K00799
Purine metabolism	ko00230	20	249	849	7483	Gorai.001G199000;Gorai.003G048900;Gorai.003G093200;Gorai.007G214600;Gorai.007G359800;Gorai.008G050100;Gorai.008G050700;Gorai.008G228200;Gorai.008G230800;Gorai.008G253800;Gorai.008G254800;Gorai.008G282000;Gorai.009G058800;Gorai.009G087200;Gorai.009G096000;Gorai.009G333700;Gorai.010G084200;Gorai.010G115800;Gorai.011G086100;Gorai.012G019800	K06928+K10807+K00942+K02320+K00942+K00602+K02083+K00948+K14977+K02684+K00940+K01835+K00759+K02324+K03015+K02321+K03787+K00759+K10808+K00365
2-Oxocarboxylic acid metabolism	ko01210	19	92	849	7483	Gorai.001G028100;Gorai.001G067400;Gorai.001G222700;Gorai.002G212000;Gorai.003G157800;Gorai.006G000400;Gorai.006G073300;Gorai.007G069000;Gorai.007G188300;Gorai.008G170900;Gorai.009G147700;Gorai.009G223000;Gorai.009G277800;Gorai.010G110100;Gorai.011G073800;Gorai.011G145600;Gorai.011G161400;Gorai.012G138500;Gorai.012G179300	K14454+K00053+K12153+K00826+K11820+K00928+K01703+K01647+K00031+K00133+K00814+K00826+K00826+K14454+K00814+K01649+K01687+K14677+K00031
Glycerophospholipid metabolism	ko00564	19	139	849	7483	Gorai.001G058200;Gorai.003G005500;Gorai.004G145100;Gorai.004G206700;Gorai.004G235900;Gorai.004G272500;Gorai.007G033500;Gorai.007G248500;Gorai.007G302800;Gorai.008G098000;Gorai.008G115700;Gorai.008G289900;Gorai.009G001900;Gorai.009G129700;Gorai.010G227200;Gorai.011G080600;Gorai.011G267100;Gorai.012G071300;Gorai.013G002500	K01114+K01115+K13508+K01115+K13508+K00901+K00630+K01114+K01115+K13508+K01115+K05929+K01047+K06130+K06130+K06130+K13508+K13508+K14674
Pyruvate metabolism	ko00620	19	152	849	7483	Gorai.001G060900;Gorai.001G170700;Gorai.003G061800;Gorai.004G281400;Gorai.005G183300;Gorai.006G163300;Gorai.007G037800;Gorai.007G229400;Gorai.008G118200;Gorai.008G158500;Gorai.008G238000;Gorai.010G074500;Gorai.010G108000;Gorai.010G174800;Gorai.010G180800;Gorai.010G248300;Gorai.010G252200;Gorai.011G145600;Gorai.011G174200	K01638+K00028+K00029+K01759+K00128+K01512+K00026+K01610+K01962+K00128+K00016+K01759+K01759+K14085+K01759+K00626+K01759+K01649+K00025
Glycolysis / Gluconeogenesis	ko00010	19	179	849	7483	Gorai.001G031700;Gorai.001G046400;Gorai.001G051000;Gorai.001G182700;Gorai.003G057000;Gorai.004G001200;Gorai.005G183300;Gorai.007G229400;Gorai.008G158500;Gorai.008G238000;Gorai.008G282000;Gorai.008G287700;Gorai.009G029100;Gorai.009G061700;Gorai.009G185000;Gorai.010G038400;Gorai.010G079100;Gorai.010G174800;Gossypium_raimondii_newGene_1443	K00131+K01689+K00850+K00121+K00121+K01568+K00128+K01610+K00128+K00016+K01835+K18857+K00850+K00131+K00850+K00121+K00850+K14085+K00001
Pyrimidine metabolism	ko00240	19	210	849	7483	Gorai.002G038200;Gorai.002G103600;Gorai.002G110800;Gorai.003G048900;Gorai.003G093000;Gorai.004G284000;Gorai.007G158900;Gorai.007G214600;Gorai.008G017500;Gorai.008G253800;Gorai.008G254800;Gorai.009G031100;Gorai.009G087200;Gorai.009G096000;Gorai.009G203100;Gorai.009G333700;Gorai.009G404900;Gorai.010G084200;Gorai.011G086100	K01431+K00876+K01937+K10807+K01431+K01489+K16904+K02320+K01431+K02684+K00940+K01489+K02324+K03015+K01520+K02321+K01240+K03787+K10808
Endocytosis	ko04144	19	221	849	7483	Gorai.001G152600;Gorai.001G229200;Gorai.003G005500;Gorai.003G040900;Gorai.003G064900;Gorai.004G041200;Gorai.004G206700;Gorai.006G174500;Gorai.007G110800;Gorai.007G302800;Gorai.008G115700;Gorai.008G226200;Gorai.009G172700;Gorai.009G296900;Gorai.010G246500;Gorai.011G213500;Gorai.013G037800;Gorai.013G166300;Gorai.013G270600	K07904+K07904+K01115+K07904+K07897+K18442+K01115+K12492+K07904+K01115+K01115+K12493+K12486+K12486+K12486+K12486+K07897+K12486+K03283
Fatty acid degradation	ko00071	18	85	849	7483	Gorai.001G145200;Gorai.001G182700;Gorai.001G247400;Gorai.003G057000;Gorai.005G061800;Gorai.005G183300;Gorai.006G076600;Gorai.007G240800;Gorai.008G158500;Gorai.008G287700;Gorai.009G349500;Gorai.010G038400;Gorai.010G073100;Gorai.010G174800;Gorai.010G248300;Gorai.011G112800;Gorai.011G191800;Gossypium_raimondii_newGene_1443	K01897+K00121+K00232+K00121+K00249+K00128+K10527+K00232+K00128+K18857+K01897+K00121+K10527+K14085+K00626+K00232+K10527+K00001
alpha-Linolenic acid metabolism	ko00592	17	80	849	7483	Gorai.001G247400;Gorai.002G119500;Gorai.004G046300;Gorai.006G076600;Gorai.007G240800;Gorai.008G043900;Gorai.008G287700;Gorai.009G001900;Gorai.010G013700;Gorai.010G073100;Gorai.011G060400;Gorai.011G112800;Gorai.011G191800;Gorai.012G059800;Gorai.013G002500;Gossypium_raimondii_newGene_2243;Gossypium_raimondii_newGene_2301	K00232+K10526+K10525+K10527+K00232+K01723+K18857+K01047+K01723+K10527+K00454+K00232+K10527+K10529+K14674+K05894+K05894
Glyoxylate and dicarboxylate metabolism	ko00630	17	97	849	7483	Gorai.001G060900;Gorai.001G201800;Gorai.001G261400;Gorai.002G037900;Gorai.002G058000;Gorai.002G115900;Gorai.005G035800;Gorai.006G092300;Gorai.007G031100;Gorai.007G037800;Gorai.007G069000;Gorai.007G187300;Gorai.009G074800;Gorai.009G132100;Gorai.009G134700;Gorai.010G248300;Gorai.011G174200	K01638+K01602+K00122+K11517+K15918+K03781+K01915+K11517+K02437+K00026+K01647+K01915+K00830+K15918+K15919+K00626+K00025
Peroxisome	ko04146	17	133	849	7483	Gorai.001G135600;Gorai.001G145200;Gorai.001G247400;Gorai.002G037900;Gorai.002G115900;Gorai.002G188700;Gorai.004G020000;Gorai.006G092300;Gorai.007G188300;Gorai.007G240800;Gorai.009G074800;Gorai.009G182100;Gorai.009G218300;Gorai.009G349500;Gorai.011G112800;Gorai.012G179300;Gorai.013G074900	K01640+K01897+K00232+K11517+K03781+K13348+K13347+K11517+K00031+K00232+K00830+K11147+K13348+K01897+K00232+K00031+K13348
Protein processing in endoplasmic reticulum	ko04141	17	354	849	7483	Gorai.002G071500;Gorai.002G173400;Gorai.002G193400;Gorai.002G222600;Gorai.004G013100;Gorai.004G188600;Gorai.006G265900;Gorai.008G214700;Gorai.009G042100;Gorai.009G095100;Gorai.009G170000;Gorai.009G177600;Gorai.012G129300;Gorai.012G174100;Gorai.013G098300;Gorai.013G129200;Gorai.013G270600	K10666+K14011+K13249+K09580+K09481+K13993+K14016+K13989+K13993+K13993+K10666+K13993+K10666+K13993+K09487+K08057+K03283
Diterpenoid biosynthesis	ko00904	16	38	849	7483	Gorai.001G047500;Gorai.001G104400;Gorai.001G104500;Gorai.001G145700;Gorai.002G038900;Gorai.002G110600;Gorai.004G049800;Gorai.004G187200;Gorai.004G187300;Gorai.006G051400;Gorai.006G196600;Gorai.007G137400;Gorai.010G015900;Gorai.010G227700;Gorai.010G238400;Gorai.013G176900	K05282+K17961+K17961+K04125+K04125+K04121+K04125+K04123+K04123+K05282+K05282+K04120+K04122+K04124+K04125+K04125
Valine, leucine and isoleucine degradation	ko00280	16	57	849	7483	Gorai.001G135600;Gorai.002G212000;Gorai.004G077800;Gorai.005G061800;Gorai.005G119700;Gorai.005G183300;Gorai.006G120500;Gorai.006G261300;Gorai.008G158500;Gorai.009G001000;Gorai.009G223000;Gorai.009G251000;Gorai.009G277800;Gorai.010G174800;Gorai.010G248300;Gorai.012G036000	K01640+K00826+K01968+K00249+K00020+K00128+K00253+K09699+K00128+K00167+K00826+K00166+K00826+K14085+K00626+K00166
beta-Alanine metabolism	ko00410	15	63	849	7483	Gorai.001G185900;Gorai.002G038200;Gorai.002G169900;Gorai.003G093000;Gorai.004G047700;Gorai.004G170800;Gorai.004G202100;Gorai.005G042100;Gorai.005G061800;Gorai.005G154700;Gorai.005G183300;Gorai.008G017500;Gorai.008G099600;Gorai.008G158500;Gorai.010G174800	K01918+K01431+K01580+K01431+K17839+K13366+K00276+K00276+K00249+K01580+K00128+K01431+K17839+K00128+K14085
DNA replication	ko03030	15	71	849	7483	Gorai.003G125300;Gorai.005G120400;Gorai.005G268500;Gorai.006G003100;Gorai.007G123000;Gorai.007G214600;Gorai.008G253800;Gorai.009G087200;Gorai.009G156300;Gorai.009G333700;Gorai.011G042400;Gorai.012G081700;Gorai.013G033600;Gorai.013G212100;Gorai.013G218100	K04802+K02540+K02542+K02540+K02210+K02320+K02684+K02324+K02541+K02321+K02541+K10742+K02212+K10739+K02209
Glycine, serine and threonine metabolism	ko00260	15	97	849	7483	Gorai.002G058000;Gorai.004G202100;Gorai.005G006500;Gorai.005G042100;Gorai.006G000400;Gorai.007G031100;Gorai.008G023300;Gorai.008G170900;Gorai.008G246100;Gorai.009G074800;Gorai.009G132100;Gorai.009G134700;Gorai.010G023200;Gorai.010G174800;Gorai.013G187300	K15918+K00276+K00827+K00276+K00928+K02437+K00058+K00133+K12235+K00830+K15918+K15919+K00058+K14085+K01620
Carotenoid biosynthesis	ko00906	14	47	849	7483	Gorai.001G027000;Gorai.001G242000;Gorai.002G038100;Gorai.003G129900;Gorai.004G270800;Gorai.006G009400;Gorai.006G219900;Gorai.008G107600;Gorai.008G249600;Gorai.008G274800;Gorai.010G106400;Gorai.010G126900;Gorai.011G045200;Gorai.013G177100	K17913+K17911+K09840+K09843+K09840+K02291+K09840+K17912+K15746+K15746+K17913+K02291+K09840+K09840
Alanine, aspartate and glutamate metabolism	ko00250	14	67	849	7483	Gorai.001G028100;Gorai.001G117000;Gorai.002G169900;Gorai.003G110800;Gorai.004G244400;Gorai.005G006500;Gorai.005G035800;Gorai.005G154700;Gorai.007G187300;Gorai.009G074800;Gorai.009G147700;Gorai.010G110100;Gorai.011G073800;Gorai.013G259500	K14454+K01953+K01580+K00261+K00261+K00827+K01915+K01580+K01915+K00830+K00814+K14454+K00814+K01953
Cyanoamino acid metabolism	ko00460	13	68	849	7483	Gorai.001G123400;Gorai.001G222700;Gorai.006G057000;Gorai.007G100600;Gorai.007G100700;Gorai.007G260000;Gorai.007G349700;Gorai.009G076100;Gorai.009G081100;Gorai.009G301800;Gorai.010G128100;Gorai.013G093000;Gorai.013G165100	K13035+K12153+K05350+K13034+K13034+K05349+K01188+K01188+K01188+K05349+K01188+K01188+K01188
Fatty acid metabolism	ko01212	13	137	849	7483	Gorai.001G145200;Gorai.001G247400;Gorai.005G061800;Gorai.006G076600;Gorai.007G240800;Gorai.007G288200;Gorai.008G118200;Gorai.009G349500;Gorai.010G073100;Gorai.010G248300;Gorai.011G112800;Gorai.011G191800;Gorai.012G115000	K01897+K00232+K00249+K10527+K00232+K00059+K01962+K01897+K10527+K00626+K00232+K10527+K10257
Nitrogen metabolism	ko00910	12	50	849	7483	Gorai.003G110800;Gorai.003G144100;Gorai.003G144200;Gorai.004G230700;Gorai.004G244400;Gorai.005G035800;Gorai.007G187300;Gorai.008G295000;Gorai.009G109100;Gorai.009G230100;Gorai.009G413500;Gorai.013G044200	K00261+K02575+K02575+K02575+K00261+K01915+K01915+K01673+K01674+K01673+K01674+K00366
Tyrosine metabolism	ko00350	12	66	849	7483	Gorai.001G028100;Gorai.001G182700;Gorai.002G065000;Gorai.003G057000;Gorai.004G202100;Gorai.005G042100;Gorai.005G199900;Gorai.008G287700;Gorai.010G038400;Gorai.010G110100;Gorai.013G171600;Gossypium_raimondii_newGene_1443	K14454+K00121+K00451+K00121+K00276+K00276+K00815+K18857+K00121+K14454+K00815+K00001
Carbon fixation in photosynthetic organisms	ko00710	12	119	849	7483	Gorai.001G028100;Gorai.001G170700;Gorai.001G201800;Gorai.003G061800;Gorai.007G037800;Gorai.007G229400;Gorai.008G166200;Gorai.008G222400;Gorai.009G147700;Gorai.010G110100;Gorai.011G073800;Gorai.011G174200	K14454+K00028+K01602+K00029+K00026+K01610+K01807+K00855+K00814+K14454+K00814+K00025
Stilbenoid, diarylheptanoid and gingerol biosynthesis	ko00945	11	44	849	7483	Gorai.002G230900;Gorai.005G229800;Gorai.008G059000;Gorai.008G162900;Gorai.009G055900;Gorai.009G057200;Gorai.009G122600;Gorai.011G130700;Gorai.011G203000;Gorai.012G149800;Gorai.N022200	K09754+K13065+K00517+K13065+K13065+K13065+K13065+K13065+K13065+K00588+K00588
Porphyrin and chlorophyll metabolism	ko00860	11	53	849	7483	Gorai.001G117200;Gorai.002G137800;Gorai.002G225700;Gorai.003G097600;Gorai.003G119100;Gorai.007G172100;Gorai.009G246000;Gorai.011G164100;Gorai.012G023300;Gorai.012G116000;Gorai.013G234100	K13071+K02492+K04035+K10960+K01845+K00228+K13600+K18010+K01885+K04040+K00510
Steroid biosynthesis	ko00100	11	56	849	7483	Gorai.001G059700;Gorai.003G128800;Gorai.005G247700;Gorai.005G262400;Gorai.009G155600;Gorai.009G191000;Gorai.009G222400;Gorai.010G028500;Gorai.012G162300;Gorai.013G002500;Gorai.013G241900	K08246+K14424+K00801+K00511+K09832+K08242+K00511+K00511+K00511+K14674+K01853
Ascorbate and aldarate metabolism	ko00053	11	65	849	7483	Gorai.001G077900;Gorai.005G144700;Gorai.005G183300;Gorai.006G030700;Gorai.008G158500;Gorai.008G171600;Gorai.010G051400;Gorai.010G079700;Gorai.010G174800;Gorai.011G095600;Gorai.013G108400	K00012+K00012+K00128+K08232+K00128+K00469+K00434+K00469+K14085+K08232+K12447
Ubiquinone and other terpenoid-quinone biosynthesis	ko00130	10	44	849	7483	Gorai.003G052100;Gorai.005G199900;Gorai.006G162900;Gorai.008G153000;Gorai.008G190900;Gorai.009G115300;Gorai.009G148700;Gorai.009G355100;Gorai.013G171600;Gorai.013G184400	K01904+K00815+K01904+K06125+K02552+K14760+K01904+K02552+K00815+K05928
Tryptophan metabolism	ko00380	10	45	849	7483	Gorai.001G028900;Gorai.002G115900;Gorai.003G157800;Gorai.004G140200;Gorai.005G183300;Gorai.006G189500;Gorai.008G158500;Gorai.009G052000;Gorai.010G174800;Gorai.010G248300	K11816+K03781+K11820+K11816+K00128+K16903+K00128+K11816+K14085+K00626
Sulfur metabolism	ko00920	10	48	849	7483	Gorai.001G240000;Gorai.001G270800;Gorai.002G074400;Gorai.006G022900;Gorai.007G100600;Gorai.007G100700;Gorai.010G150200;Gorai.011G024100;Gorai.013G154200;Gorai.013G251300	K01739+K00387+K01082+K15422+K13034+K13034+K01082+K01082+K00640+K00392
Pantothenate and CoA biosynthesis	ko00770	10	51	849	7483	Gorai.001G067400;Gorai.001G185900;Gorai.002G038200;Gorai.002G212000;Gorai.003G093000;Gorai.008G017500;Gorai.008G159500;Gorai.009G223000;Gorai.009G277800;Gorai.011G161400	K00053+K01918+K01431+K00826+K01431+K01431+K09680+K00826+K00826+K01687
Pentose phosphate pathway	ko00030	10	73	849	7483	Gorai.001G031700;Gorai.001G051000;Gorai.008G166200;Gorai.008G228200;Gorai.008G282000;Gorai.009G029100;Gorai.009G061700;Gorai.009G185000;Gorai.010G047500;Gorai.010G079100	K00131+K00850+K01807+K00948+K01835+K00850+K00131+K00850+K01057+K00850
Fructose and mannose metabolism	ko00051	9	75	849	7483	Gorai.001G051000;Gorai.001G087000;Gorai.005G154500;Gorai.006G229100;Gorai.008G055300;Gorai.008G281200;Gorai.009G029100;Gorai.009G185000;Gorai.010G079100	K00850+K00847+K00011+K00847+K01809+K00008+K00850+K00850+K00850
Terpenoid backbone biosynthesis	ko00900	9	83	849	7483	Gorai.001G082500;Gorai.002G102700;Gorai.002G146000;Gorai.003G097600;Gorai.007G206700;Gorai.009G440100;Gorai.010G248300;Gorai.012G138100;Gorai.013G052900	K15889+K00787+K00021+K10960+K13789+K13789+K00626+K00021+K11778
Inositol phosphate metabolism	ko00562	9	95	849	7483	Gorai.001G058200;Gorai.003G044700;Gorai.006G022900;Gorai.006G132400;Gorai.007G007700;Gorai.007G241600;Gorai.007G248500;Gorai.008G171600;Gorai.010G079700	K01114+K01858+K15422+K00921+K00915+K01858+K01114+K00469+K00469
RNA degradation	ko03018	9	195	849	7483	Gorai.001G046400;Gorai.001G051000;Gorai.001G254500;Gorai.002G134900;Gorai.006G114000;Gorai.007G054700;Gorai.009G029100;Gorai.009G185000;Gorai.010G079100	K01689+K00850+K12608+K13126+K12581+K13126+K00850+K00850+K00850
Photosynthesis	ko00195	9	202	849	7483	Gorai.001G034400;Gorai.001G243300;Gorai.003G066700;Gorai.007G142300;Gorai.007G193800;Gorai.009G085500;Gorai.009G194200;Gorai.013G257900;Gorai.N002100	K02109+K02721+K02701+K02721+K02641+K02639+K02641+K02639+K02699
Vitamin B6 metabolism	ko00750	8	22	849	7483	Gorai.009G030700;Gorai.009G140100;Gorai.009G140200;Gorai.009G140400;Gorai.011G067000;Gorai.011G067300;Gorai.011G070900;Gorai.012G114100	K13248+K13248+K13248+K13248+K13248+K13248+K13248+K06215
Zeatin biosynthesis	ko00908	8	26	849	7483	Gorai.001G012300;Gorai.007G135400;Gorai.009G347400;Gorai.010G007500;Gorai.011G295400;Gorai.012G081000;Gorai.013G014800;Gorai.013G221000	K00279+K10760+K10760+K00279+K00279+K00279+K00279+K00279
ABC transporters	ko02010	8	32	849	7483	Gorai.001G258500;Gorai.002G188900;Gorai.002G246800;Gorai.006G021600;Gorai.007G116700;Gorai.008G135100;Gorai.012G058100;Gorai.013G163700	K05658+K05658+K05658+K05658+K05658+K05658+K05658+K05658
Ether lipid metabolism	ko00565	8	46	849	7483	Gorai.001G058200;Gorai.003G005500;Gorai.004G206700;Gorai.007G248500;Gorai.007G302800;Gorai.008G115700;Gorai.009G001900;Gorai.013G002500	K01114+K01115+K01115+K01114+K01115+K01115+K01047+K14674
Phenylalanine, tyrosine and tryptophan biosynthesis	ko00400	8	68	849	7483	Gorai.001G028100;Gorai.005G199900;Gorai.006G109800;Gorai.006G129300;Gorai.007G080400;Gorai.010G110100;Gorai.010G180700;Gorai.013G171600	K14454+K00815+K05359+K15227+K01850+K14454+K05359+K00815
RNA transport	ko03013	8	269	849	7483	Gorai.001G097300;Gorai.002G088900;Gorai.002G134900;Gorai.004G004300;Gorai.004G055500;Gorai.007G054700;Gorai.008G123000;Gorai.011G166200	K00784+K03113+K13126+K12881+K14319+K13126+K03236+K14319
Oxidative phosphorylation	ko00190	8	320	849	7483	Gorai.001G034400;Gorai.004G068100;Gorai.004G108700;Gorai.007G322700;Gorai.009G004200;Gorai.010G059800;Gorai.012G103000;Gorai.013G236400	K02109+K02134+K01507+K02260+K01535+K01507+K01507+K01507
Nicotinate and nicotinamide metabolism	ko00760	7	24	849	7483	Gorai.001G064000;Gorai.007G376500;Gorai.008G077200;Gorai.009G073700;Gorai.009G404900;Gorai.010G084200;Gorai.012G104700	K03517+K18551+K00763+K00858+K01240+K03787+K18551
Valine, leucine and isoleucine biosynthesis	ko00290	7	33	849	7483	Gorai.001G067400;Gorai.002G212000;Gorai.006G073300;Gorai.009G223000;Gorai.009G277800;Gorai.011G145600;Gorai.011G161400	K00053+K00826+K01703+K00826+K00826+K01649+K01687
Tropane, piperidine and pyridine alkaloid biosynthesis	ko00960	7	38	849	7483	Gorai.001G028100;Gorai.004G202100;Gorai.005G042100;Gorai.005G199900;Gorai.009G096300;Gorai.010G110100;Gorai.013G171600	K14454+K00276+K00276+K00815+K08081+K14454+K00815
Sphingolipid metabolism	ko00600	7	46	849	7483	Gorai.002G181300;Gorai.005G140900;Gorai.009G094400;Gorai.011G025100;Gorai.011G207400;Gorai.013G066400;Gorai.N027600	K01634+K04713+K12349+K07407+K07407+K07407+K04708
Phosphatidylinositol signaling system	ko04070	7	97	849	7483	Gorai.004G272500;Gorai.006G022900;Gorai.006G132400;Gorai.006G257800;Gorai.007G007700;Gorai.008G193900;Gorai.012G053200	K00901+K15422+K00921+K02183+K00915+K02183+K02183
Monoterpenoid biosynthesis	ko00902	6	12	849	7483	Gorai.001G170300;Gorai.001G170400;Gorai.001G170500;Gorai.011G019700;Gorai.011G228900;Gorai.011G229000	K15095+K15095+K15095+K15086+K15095+K15095
Glycosphingolipid biosynthesis - globo series	ko00603	6	15	849	7483	Gorai.006G181600;Gorai.007G264000;Gorai.011G025100;Gorai.011G207400;Gorai.012G113000;Gorai.013G066400	K01988+K12373+K07407+K07407+K01988+K07407
Brassinosteroid biosynthesis	ko00905	6	20	849	7483	Gorai.001G217300;Gorai.007G199100;Gorai.009G020500;Gorai.012G065900;Gorai.012G111500;Gorai.012G185300	K15639+K12637+K15639+K12639+K09591+K15639
Linoleic acid metabolism	ko00591	6	23	849	7483	Gorai.004G241100;Gorai.004G241400;Gorai.009G001900;Gorai.011G060400;Gorai.013G002500;Gorai.013G124500	K15718+K15718+K01047+K00454+K14674+K15718
Sesquiterpenoid and triterpenoid biosynthesis	ko00909	6	28	849	7483	Gorai.005G247700;Gorai.005G262400;Gorai.009G120400;Gorai.009G222400;Gorai.010G028500;Gorai.012G162300	K00801+K00511+K15813+K00511+K00511+K00511
Isoquinoline alkaloid biosynthesis	ko00950	6	32	849	7483	Gorai.001G028100;Gorai.004G202100;Gorai.005G042100;Gorai.005G199900;Gorai.010G110100;Gorai.013G171600	K14454+K00276+K00276+K00815+K14454+K00815
Cutin, suberine and wax biosynthesis	ko00073	6	36	849	7483	Gorai.001G122000;Gorai.004G159000;Gorai.004G219500;Gorai.006G072900;Gorai.010G191100;Gorai.013G103800	K15404+K15398+K13407+K17991+K15404+K13407
Regulation of autophagy	ko04140	6	46	849	7483	Gorai.001G037600;Gorai.001G086700;Gorai.004G163700;Gorai.006G081600;Gorai.008G262800;Gorai.009G179100	K07198+K08332+K08341+K07198+K08331+K08341
Circadian rhythm - plant	ko04712	6	73	849	7483	Gorai.005G035100;Gorai.007G113000;Gorai.009G138600;Gorai.009G236700;Gorai.009G339300;Gorai.011G161200	K00660+K12130+K12125+K12118+K00660+K00660
Citrate cycle (TCA cycle)	ko00020	6	85	849	7483	Gorai.007G037800;Gorai.007G069000;Gorai.007G188300;Gorai.007G229400;Gorai.011G174200;Gorai.012G179300	K00026+K01647+K00031+K01610+K00025+K00031
Ubiquitin mediated proteolysis	ko04120	6	212	849	7483	Gorai.002G223600;Gorai.007G011800;Gorai.009G251400;Gorai.009G413400;Gorai.013G005700;Gorai.013G270300	K04506+K03363+K03875+K10144+K04506+K03178
mRNA surveillance pathway	ko03015	6	238	849	7483	Gorai.001G013700;Gorai.002G134900;Gorai.004G004300;Gorai.005G049800;Gorai.007G054700;Gorai.009G264300	K14397+K13126+K12881+K06269+K13126+K11584
Spliceosome	ko03040	6	265	849	7483	Gorai.003G041600;Gorai.004G004300;Gorai.012G176400;Gorai.013G205700;Gorai.013G259600;Gorai.013G270600	K12818+K12881+K12813+K12890+K12834+K03283
Lysine biosynthesis	ko00300	5	17	849	7483	Gorai.005G218300;Gorai.006G000400;Gorai.008G170900;Gorai.009G241000;Gorai.010G174800	K10206+K00928+K00133+K10206+K14085
Glycosaminoglycan degradation	ko00531	5	35	849	7483	Gorai.002G161600;Gorai.006G267500;Gorai.007G264000;Gorai.007G300200;Gorai.N011600	K10532+K07964+K12373+K10532+K10532
Lysine degradation	ko00310	5	40	849	7483	Gorai.005G183300;Gorai.008G158500;Gorai.010G094700;Gorai.010G174800;Gorai.010G248300	K00128+K00128+K14157+K14085+K00626
Biosynthesis of unsaturated fatty acids	ko01040	5	51	849	7483	Gorai.001G247400;Gorai.007G240800;Gorai.007G288200;Gorai.011G112800;Gorai.012G115000	K00232+K00232+K00059+K00232+K10257
Mismatch repair	ko03430	5	53	849	7483	Gorai.003G125300;Gorai.006G057100;Gorai.008G146300;Gorai.011G035100;Gorai.013G212100	K04802+K10746+K10858+K10746+K10739
Ribosome	ko03010	5	621	849	7483	Gorai.004G096600;Gorai.005G132400;Gorai.009G101800;Gorai.011G071000;Gorai.013G101000	K02881+K02885+K02893+K02922+K02933
Degradation of aromatic compounds	ko01220	4	12	849	7483	Gorai.001G182700;Gorai.003G057000;Gorai.010G038400;Gossypium_raimondii_newGene_1443	K00121+K00121+K00121+K00001
Thiamine metabolism	ko00730	4	17	849	7483	Gorai.001G199000;Gorai.004G052600;Gorai.008G146400;Gorai.009G176400	K06928+K00949+K00949+K03146
Butanoate metabolism	ko00650	4	25	849	7483	Gorai.001G135600;Gorai.002G169900;Gorai.005G154700;Gorai.010G248300	K01640+K01580+K01580+K00626
Histidine metabolism	ko00340	4	28	849	7483	Gorai.005G183300;Gorai.008G158500;Gorai.010G174800;Gorai.011G209600	K00128+K00128+K14085+K01663
Propanoate metabolism	ko00640	4	40	849	7483	Gorai.005G061800;Gorai.008G118200;Gorai.008G238000;Gorai.010G248300	K00249+K01962+K00016+K00626
Base excision repair	ko03410	4	60	849	7483	Gorai.003G125300;Gorai.008G174900;Gorai.009G087200;Gorai.012G185200	K04802+K01246+K02324+K01246
Protein export	ko03060	4	77	849	7483	Gorai.004G013100;Gorai.009G127100;Gorai.009G248500;Gorai.010G016100	K09481+K03106+K03100+K03100
Fatty acid biosynthesis	ko00061	4	85	849	7483	Gorai.001G145200;Gorai.007G288200;Gorai.008G118200;Gorai.009G349500	K01897+K00059+K01962+K01897
Anthocyanin biosynthesis	ko00942	3	10	849	7483	Gorai.005G025400;Gorai.005G025600;Gorai.005G026200	K12338+K12338+K12338
Riboflavin metabolism	ko00740	3	15	849	7483	Gorai.002G166700;Gorai.005G223700;Gorai.007G002800	K14379+K14652+K14379
Limonene and pinene degradation	ko00903	3	20	849	7483	Gorai.005G183300;Gorai.008G059000;Gorai.008G158500	K00128+K00517+K00128
Arachidonic acid metabolism	ko00590	3	22	849	7483	Gorai.008G246600;Gorai.009G001900;Gorai.013G002500	K00432+K01047+K14674
Homologous recombination	ko03440	3	50	849	7483	Gorai.010G194700;Gorai.013G099200;Gorai.013G212100	K10875+K10879+K10739
N-Glycan biosynthesis	ko00510	3	60	849	7483	Gorai.005G113700;Gorai.012G065000;Gorai.013G268700	K00721+K00737+K00902
Nucleotide excision repair	ko03420	3	77	849	7483	Gorai.003G125300;Gorai.009G087200;Gorai.013G212100	K04802+K02324+K10739
Aminoacyl-tRNA biosynthesis	ko00970	3	98	849	7483	Gorai.004G283200;Gorai.006G183200;Gorai.012G023300	K01893+K04567+K01885
Synthesis and degradation of ketone bodies	ko00072	2	7	849	7483	Gorai.001G135600;Gorai.010G248300	K01640+K00626
Glucosinolate biosynthesis	ko00966	2	9	849	7483	Gorai.001G222700;Gorai.003G157800	K12153+K11820
Taurine and hypotaurine metabolism	ko00430	2	17	849	7483	Gorai.002G169900;Gorai.005G154700	K01580+K01580
Folate biosynthesis	ko00790	2	22	849	7483	Gorai.001G231000;Gorai.011G240300	K01495+K13950
Selenocompound metabolism	ko00450	2	24	849	7483	Gorai.001G240000;Gorai.008G258500	K01739+K01761
Other glycan degradation	ko00511	2	26	849	7483	Gorai.003G116600;Gorai.007G264000	K01191+K12373
Fatty acid elongation	ko00062	2	35	849	7483	Gorai.004G278700;Gorai.006G065600	K15397+K15397
SNARE interactions in vesicular transport	ko04130	2	76	849	7483	Gorai.006G148600;Gorai.013G191400	K08486+K08486
Proteasome	ko03050	2	99	849	7483	Gorai.007G377300;Gorai.012G108600	K06700+K06700
Caffeine metabolism	ko00232	1	2	849	7483	Gorai.012G019800	K00365
Flavone and flavonol biosynthesis	ko00944	1	2	849	7483	Gorai.001G134900	K13083
Glycosphingolipid biosynthesis - ganglio series	ko00604	1	7	849	7483	Gorai.007G264000	K12373
C5-Branched dibasic acid metabolism	ko00660	1	12	849	7483	Gorai.006G073300	K01703
Other types of O-glycan biosynthesis	ko00514	1	15	849	7483	Gorai.006G057500	K18134
Photosynthesis - antenna proteins	ko00196	1	27	849	7483	Gorai.008G165200	K08908
Biotin metabolism	ko00780	1	27	849	7483	Gorai.007G288200	K00059
Glycosylphosphatidylinositol(GPI)-anchor biosynthesis	ko00563	1	31	849	7483	Gorai.002G105900	K05288
One carbon pool by folate	ko00670	1	32	849	7483	Gorai.008G050100	K00602
RNA polymerase	ko03020	1	106	849	7483	Gorai.009G096000	K03015

## Sheet: R48
#KEGG_n	741	KEGG_N	7483
#Pathway	ko_ID	Unigene	gene	Unigene_all	gene_all
Alanine, aspartate and glutamate metabolism	ko00250	19	67	741	7483	Gorai.001G028000;Gorai.001G028100;Gorai.001G117000;Gorai.002G169900;Gorai.003G095000;Gorai.003G110800;Gorai.004G244400;Gorai.005G006500;Gorai.005G035800;Gorai.006G105200;Gorai.006G105400;Gorai.006G233600;Gorai.007G063500;Gorai.007G187300;Gorai.008G112800;Gorai.009G074800;Gorai.009G090500;Gorai.009G147700;Gorai.011G055200	K14454+K14454+K01953+K01580+K00294+K00261+K00261+K00827+K01915+K01953+K01953+K00827+K01956+K01915+K00820+K00830+K01953+K00814+K00814
Selenocompound metabolism	ko00450	1	24	741	7483	Gorai.008G258500	K01761
Isoquinoline alkaloid biosynthesis	ko00950	4	32	741	7483	Gorai.001G028000;Gorai.001G028100;Gorai.008G160800;Gorai.013G171600	K14454+K14454+K00276+K00815
Valine, leucine and isoleucine degradation	ko00280	14	57	741	7483	Gorai.001G135600;Gorai.004G077800;Gorai.005G061800;Gorai.005G183300;Gorai.006G120500;Gorai.006G261300;Gorai.009G001000;Gorai.009G223000;Gorai.009G251000;Gorai.009G277800;Gorai.010G174800;Gorai.010G248300;Gorai.011G161700;Gorai.012G036000	K01640+K01968+K00249+K00128+K00253+K09699+K00167+K00826+K00166+K00826+K14085+K00626+K07513+K00166
Phagosome	ko04145	14	168	741	7483	Gorai.003G159100;Gorai.004G210600;Gorai.005G162400;Gorai.006G132400;Gorai.007G045500;Gorai.007G272600;Gorai.007G346000;Gorai.007G351900;Gorai.009G224800;Gorai.011G077900;Gorai.012G147000;Gorai.013G037800;Gorai.013G129200;Gossypium_raimondii_newGene_2253	K07375+K07375+K00921+K00921+K08054+K07375+K07374+K07375+K07374+K08488+K07374+K07897+K08057+K07375
Fatty acid metabolism	ko01212	19	137	741	7483	Gorai.001G098700;Gorai.001G145200;Gorai.003G093900;Gorai.004G131800;Gorai.005G061800;Gorai.005G174100;Gorai.006G076600;Gorai.006G106100;Gorai.007G240800;Gorai.007G288200;Gorai.007G342400;Gorai.008G118200;Gorai.008G155500;Gorai.009G284600;Gorai.010G073100;Gorai.010G248300;Gorai.011G112800;Gorai.011G161700;Gorai.011G191800	K01897+K01897+K03921+K09458+K00249+K10251+K10527+K10257+K00232+K00059+K01897+K01962+K00232+K03921+K10527+K00626+K00232+K07513+K10527
Plant-pathogen interaction	ko04626	27	289	741	7483	Gorai.002G128200;Gorai.003G069500;Gorai.003G085100;Gorai.003G117900;Gorai.004G138600;Gorai.005G087100;Gorai.006G012600;Gorai.006G115900;Gorai.006G257800;Gorai.007G045800;Gorai.007G207100;Gorai.007G212400;Gorai.007G320900;Gorai.008G070200;Gorai.008G193900;Gorai.008G222700;Gorai.008G274600;Gorai.008G289600;Gorai.008G292900;Gorai.009G078000;Gorai.009G108500;Gorai.009G202500;Gorai.009G395400;Gorai.01…	K13447+K12795+K13447+K13447+K04079+K13448+K05391+K13449+K02183+K13457+K13448+K13448+K13459+K13448+K02183+K13457+K04079+K13448+K02183+K13412+K05391+K13447+K13412+K13420+K13459+K13448+K13416
Lysine degradation	ko00310	4	40	741	7483	Gorai.005G183300;Gorai.010G094700;Gorai.010G174800;Gorai.010G248300	K00128+K14157+K14085+K00626
Protein export	ko03060	1	77	741	7483	Gorai.009G127100	K03106
Glycolysis / Gluconeogenesis	ko00010	20	179	741	7483	Gorai.001G025000;Gorai.001G031700;Gorai.002G192900;Gorai.002G222900;Gorai.003G035200;Gorai.003G057000;Gorai.004G001200;Gorai.004G129000;Gorai.005G081900;Gorai.005G082300;Gorai.005G082400;Gorai.005G183300;Gorai.006G158900;Gorai.006G183900;Gorai.007G065000;Gorai.008G074200;Gorai.009G185000;Gorai.010G174800;Gorai.011G053500;Gorai.012G064600	K00850+K00131+K01803+K18857+K01610+K00121+K01568+K00001+K18857+K18857+K18857+K00128+K00873+K01568+K18857+K15634+K00850+K14085+K01792+K01792
Basal transcription factors	ko03022	1	63	741	7483	Gorai.007G023800	K10843
Glycine, serine and threonine metabolism	ko00260	11	97	741	7483	Gorai.005G006500;Gorai.006G233600;Gorai.007G047400;Gorai.008G074200;Gorai.008G160800;Gorai.008G246100;Gorai.009G074800;Gorai.009G132100;Gorai.010G023200;Gorai.010G174800;Gorai.013G187300	K00827+K00827+K00130+K15634+K00276+K12235+K00830+K15918+K00058+K14085+K01620
Protein processing in endoplasmic reticulum	ko04141	33	354	741	7483	Gorai.001G114100;Gorai.002G071500;Gorai.002G173400;Gorai.003G130200;Gorai.003G144300;Gorai.004G034300;Gorai.004G124600;Gorai.004G138600;Gorai.005G059400;Gorai.006G119000;Gorai.006G143500;Gorai.006G179100;Gorai.006G258700;Gorai.007G045500;Gorai.007G192200;Gorai.008G007400;Gorai.008G140300;Gorai.008G216100;Gorai.008G252100;Gorai.008G274600;Gorai.009G048000;Gorai.009G144200;Gorai.009G170000;Gorai.00…	K13993+K10666+K14011+K14016+K13525+K06689+K13993+K04079+K03347+K10601+K10666+K13993+K10578+K08054+K06689+K14015+K07953+K13993+K06689+K04079+K13989+K13993+K10666+K13993+K13993+K10666+K13993+K10950+K14012+K06689+K10666+K08057+K03283
Propanoate metabolism	ko00640	3	40	741	7483	Gorai.005G061800;Gorai.008G118200;Gorai.010G248300	K00249+K01962+K00626
Peroxisome	ko04146	15	133	741	7483	Gorai.001G098700;Gorai.001G135600;Gorai.001G145200;Gorai.002G115900;Gorai.003G061400;Gorai.006G092300;Gorai.007G240800;Gorai.007G342400;Gorai.008G155500;Gorai.009G074800;Gorai.009G182100;Gorai.011G112800;Gorai.011G161700;Gorai.013G049500;Gorai.013G074900	K01897+K01640+K01897+K03781+K11517+K11517+K00232+K01897+K00232+K00830+K11147+K00232+K07513+K13348+K13348
RNA transport	ko03013	4	269	741	7483	Gorai.002G088900;Gorai.004G147000;Gorai.008G123000;Gorai.013G159400	K03113+K03113+K03236+K03113
mRNA surveillance pathway	ko03015	4	238	741	7483	Gorai.001G013700;Gorai.005G049800;Gorai.009G350700;Gossypium_raimondii_newGene_2064	K14397+K06269+K06269+K06269
Valine, leucine and isoleucine biosynthesis	ko00290	4	33	741	7483	Gorai.006G073300;Gorai.009G223000;Gorai.009G277800;Gorai.011G161400	K01703+K00826+K00826+K01687
Galactose metabolism	ko00052	24	99	741	7483	Gorai.001G025000;Gorai.001G145800;Gorai.002G147800;Gorai.003G059100;Gorai.003G114000;Gorai.004G107400;Gorai.004G132700;Gorai.004G235400;Gorai.005G154500;Gorai.006G212600;Gorai.008G138000;Gorai.008G216800;Gorai.009G185000;Gorai.009G185100;Gorai.009G453700;Gorai.010G099300;Gorai.011G025100;Gorai.011G207400;Gorai.012G024200;Gorai.012G063500;Gorai.012G136800;Gorai.013G130900;Gorai.013G208500;Gorai.01…	K00850+K18819+K06617+K01193+K01193+K06617+K01784+K18819+K00011+K01193+K06611+K01193+K00850+K06617+K06617+K01193+K07407+K07407+K01784+K06617+K07407+K18819+K18819+K01193
Other glycan degradation	ko00511	5	26	741	7483	Gorai.003G116600;Gorai.006G000300;Gorai.007G264000;Gorai.008G282700;Gorai.011G156900	K01191+K01191+K12373+K01206+K01191
Plant hormone signal transduction	ko04075	79	526	741	7483	Gorai.001G013500;Gorai.001G030600;Gorai.001G043900;Gorai.001G089400;Gorai.001G192400;Gorai.001G192700;Gorai.002G079500;Gorai.002G124400;Gorai.002G228200;Gorai.002G266100;Gorai.003G064200;Gorai.003G128900;Gorai.003G168900;Gorai.004G044200;Gorai.004G147500;Gorai.004G227800;Gorai.004G284400;Gorai.005G046500;Gorai.005G047900;Gorai.005G049300;Gorai.005G081800;Gorai.005G102300;Gorai.005G165600;Gorai.00…	K14497+K14491+K14484+K14494+K14489+K14514+K14487+K14486+K14431+K14496+K14484+K14497+K14488+K14488+K14484+K14514+K14497+K14484+K14509+K14516+K13463+K14432+K14489+K13464+K14487+K14432+K14488+K13449+K14432+K14490+K14496+K14497+K14496+K14487+K14496+K13422+K14493+K14489+K14498+K14431+K14487+K14493+K14432+K14497+K14497+K13464+K13464+K14491+K14431+K14497+K14490+K14484+K14488+K14432+K14498+K14432+K14492+…
Flavonoid biosynthesis	ko00941	20	57	741	7483	Gorai.001G134900;Gorai.004G205900;Gorai.005G035100;Gorai.005G172900;Gorai.005G229800;Gorai.007G194700;Gorai.008G024000;Gorai.008G062900;Gorai.008G162900;Gorai.008G186500;Gorai.009G055900;Gorai.009G057200;Gorai.009G122600;Gorai.009G175500;Gorai.009G200600;Gorai.009G250900;Gorai.009G339300;Gorai.010G008900;Gorai.011G161200;Gorai.013G023400	K13083+K05277+K00660+K13065+K13065+K00475+K00588+K00475+K13065+K13081+K13065+K13065+K13065+K08695+K13082+K00660+K00660+K13082+K00660+K01859
Zeatin biosynthesis	ko00908	8	26	741	7483	Gorai.001G012300;Gorai.004G082600;Gorai.004G286300;Gorai.007G135400;Gorai.010G007500;Gorai.012G081000;Gorai.012G122700;Gorai.013G014800	K00279+K10760+K00279+K10760+K00279+K00279+K10760+K00279
Pyrimidine metabolism	ko00240	15	210	741	7483	Gorai.002G038200;Gorai.002G103600;Gorai.002G110800;Gorai.005G164500;Gorai.006G191200;Gorai.006G207600;Gorai.007G063500;Gorai.007G167400;Gorai.008G017500;Gorai.008G253800;Gorai.009G004100;Gorai.009G096000;Gorai.009G404900;Gorai.010G084200;Gorai.013G228000	K01431+K00876+K01937+K02685+K00207+K00940+K01956+K00857+K01431+K02684+K02325+K03015+K01240+K03787+K01489
Glycosphingolipid biosynthesis - ganglio series	ko00604	1	7	741	7483	Gorai.007G264000	K12373
Ether lipid metabolism	ko00565	8	46	741	7483	Gorai.001G133800;Gorai.003G005500;Gorai.004G206700;Gorai.007G248500;Gorai.007G302800;Gorai.008G115700;Gorai.010G118800;Gorai.013G002500	K01114+K01115+K01115+K01114+K01115+K01115+K16860+K14674
Glycerolipid metabolism	ko00561	21	96	741	7483	Gorai.001G013100;Gorai.001G249100;Gorai.002G235100;Gorai.004G145100;Gorai.004G235900;Gorai.005G103000;Gorai.005G154500;Gorai.005G183300;Gorai.007G033500;Gorai.007G364000;Gorai.008G098000;Gorai.009G132100;Gorai.010G174800;Gorai.011G025100;Gorai.011G207400;Gorai.011G267100;Gorai.012G071300;Gorai.012G112200;Gorai.012G136800;Gorai.013G002500;Gorai.013G236200	K11155+K15728+K09480+K13508+K13508+K15728+K00011+K00128+K00630+K09480+K13508+K15918+K14085+K07407+K07407+K13508+K13508+K06119+K07407+K14674+K03715
Biosynthesis of unsaturated fatty acids	ko01040	9	51	741	7483	Gorai.003G093900;Gorai.005G174100;Gorai.006G106100;Gorai.007G240800;Gorai.007G288200;Gorai.008G155500;Gorai.009G284600;Gorai.011G112800;Gorai.011G161700	K03921+K10251+K10257+K00232+K00059+K00232+K03921+K00232+K07513
Photosynthesis - antenna proteins	ko00196	1	27	741	7483	Gorai.007G163200	K08909
Purine metabolism	ko00230	13	249	741	7483	Gorai.005G164500;Gorai.006G158900;Gorai.006G207600;Gorai.007G359800;Gorai.008G050700;Gorai.008G228200;Gorai.008G237200;Gorai.008G253800;Gorai.009G004100;Gorai.009G058800;Gorai.009G096000;Gorai.010G084200;Gorai.012G019800	K02685+K00873+K00940+K00942+K02083+K00948+K00759+K02684+K02325+K00759+K03015+K03787+K00365
Folate biosynthesis	ko00790	3	22	741	7483	Gorai.001G231000;Gorai.009G375000;Gorai.010G108900	K01495+K18482+K18482
Ubiquitin mediated proteolysis	ko04120	13	212	741	7483	Gorai.003G146200;Gorai.003G157300;Gorai.004G034300;Gorai.005G059400;Gorai.006G119000;Gorai.006G258700;Gorai.007G192200;Gorai.008G252100;Gorai.009G251400;Gorai.009G314500;Gorai.009G413400;Gorai.011G239900;Gorai.013G005700	K10144+K10576+K06689+K03347+K10601+K10578+K06689+K06689+K03875+K06688+K10144+K06689+K04506
Carbon metabolism	ko01200	41	366	741	7483	Gorai.001G008900;Gorai.001G025000;Gorai.001G028000;Gorai.001G028100;Gorai.001G031700;Gorai.001G060900;Gorai.002G061400;Gorai.002G098400;Gorai.002G181100;Gorai.002G192900;Gorai.003G035200;Gorai.003G057000;Gorai.003G061800;Gorai.003G097400;Gorai.005G061800;Gorai.005G150300;Gorai.006G158900;Gorai.007G037800;Gorai.007G069000;Gorai.007G100600;Gorai.008G061900;Gorai.008G074200;Gorai.008G095300;Gorai.00…	K00029+K00850+K14454+K14454+K00131+K01638+K01595+K00640+K01807+K01803+K01610+K00121+K00029+K00026+K00249+K01637+K00873+K00026+K01647+K13034+K01681+K15634+K01595+K01962+K01807+K00948+K00830+K00814+K00850+K01681+K00058+K01057+K00029+K01807+K00626+K00814+K00025+K00051+K01738+K00640+K01057
Aminoacyl-tRNA biosynthesis	ko00970	3	98	741	7483	Gorai.002G172800;Gorai.006G183200;Gorai.008G153100	K01873+K04567+K01873
Fatty acid biosynthesis	ko00061	8	85	741	7483	Gorai.001G098700;Gorai.001G145200;Gorai.003G093900;Gorai.004G131800;Gorai.007G288200;Gorai.007G342400;Gorai.008G118200;Gorai.009G284600	K01897+K01897+K03921+K09458+K00059+K01897+K01962+K03921
Sphingolipid metabolism	ko00600	7	46	741	7483	Gorai.002G181300;Gorai.005G140900;Gorai.009G094400;Gorai.011G025100;Gorai.011G207400;Gorai.012G136800;Gorai.N027600	K01634+K04713+K12349+K07407+K07407+K07407+K04708
Biosynthesis of amino acids	ko01230	38	349	741	7483	Gorai.001G025000;Gorai.001G028000;Gorai.001G028100;Gorai.002G098400;Gorai.002G181100;Gorai.002G192900;Gorai.002G256200;Gorai.005G035800;Gorai.005G218300;Gorai.006G073300;Gorai.006G158900;Gorai.007G069000;Gorai.007G080400;Gorai.007G100600;Gorai.007G187300;Gorai.008G061900;Gorai.008G074200;Gorai.008G135900;Gorai.008G166200;Gorai.008G228200;Gorai.008G274900;Gorai.009G147700;Gorai.009G185000;Gorai.00…	K00850+K14454+K14454+K00640+K01807+K01803+K12657+K01915+K10206+K01703+K00873+K01647+K01850+K13034+K01915+K01681+K15634+K00789+K01807+K00948+K00891+K00814+K00850+K00826+K01476+K00826+K01681+K00058+K01850+K01807+K14085+K00814+K01687+K12657+K01738+K00640+K00815+K01620
Inositol phosphate metabolism	ko00562	9	95	741	7483	Gorai.001G133800;Gorai.002G192900;Gorai.002G245600;Gorai.005G162400;Gorai.006G132400;Gorai.007G248500;Gorai.008G171600;Gorai.010G029600;Gorai.010G197900	K01114+K01803+K00889+K00921+K00921+K01114+K00469+K00913+K05857
Biotin metabolism	ko00780	3	27	741	7483	Gorai.004G131800;Gorai.007G288200;Gorai.009G362800	K09458+K00059+K00652
Other types of O-glycan biosynthesis	ko00514	1	15	741	7483	Gorai.007G271100	K09667
Fructose and mannose metabolism	ko00051	7	75	741	7483	Gorai.001G025000;Gorai.002G192900;Gorai.005G154500;Gorai.006G229100;Gorai.008G281200;Gorai.009G185000;Gorai.009G296100	K00850+K01803+K00011+K00847+K00008+K00850+K01805
Endocytosis	ko04144	14	221	741	7483	Gorai.002G245600;Gorai.003G005500;Gorai.004G206700;Gorai.006G174500;Gorai.007G110800;Gorai.007G302800;Gorai.008G115700;Gorai.009G172700;Gorai.009G296900;Gorai.011G213500;Gorai.013G037800;Gorai.013G166300;Gorai.013G270600;Gorai.N003900	K00889+K01115+K01115+K12492+K07904+K01115+K01115+K12486+K12486+K12486+K07897+K12486+K03283+K07904
Tryptophan metabolism	ko00380	8	45	741	7483	Gorai.002G115900;Gorai.003G157800;Gorai.004G085500;Gorai.005G183300;Gorai.006G189500;Gorai.009G052000;Gorai.010G174800;Gorai.010G248300	K03781+K11820+K11816+K00128+K16903+K11816+K14085+K00626
2-Oxocarboxylic acid metabolism	ko01210	13	92	741	7483	Gorai.001G028000;Gorai.001G028100;Gorai.001G222700;Gorai.003G157800;Gorai.006G073300;Gorai.007G069000;Gorai.008G061900;Gorai.009G147700;Gorai.009G223000;Gorai.009G277800;Gorai.009G438900;Gorai.011G055200;Gorai.011G161400	K14454+K14454+K12153+K11820+K01703+K01647+K01681+K00814+K00826+K00826+K01681+K00814+K01687
Vitamin B6 metabolism	ko00750	5	22	741	7483	Gorai.009G078300;Gorai.009G140100;Gorai.011G067000;Gorai.011G067300;Gorai.012G114100	K08681+K13248+K13248+K13248+K06215
Glyoxylate and dicarboxylate metabolism	ko00630	16	97	741	7483	Gorai.001G060900;Gorai.002G115900;Gorai.003G061400;Gorai.003G097400;Gorai.005G035800;Gorai.005G150300;Gorai.006G092300;Gorai.007G037800;Gorai.007G069000;Gorai.007G187300;Gorai.008G061900;Gorai.009G074800;Gorai.009G132100;Gorai.009G438900;Gorai.010G248300;Gorai.011G174200	K01638+K03781+K11517+K00026+K01915+K01637+K11517+K00026+K01647+K01915+K01681+K00830+K15918+K01681+K00626+K00025
Glucosinolate biosynthesis	ko00966	2	9	741	7483	Gorai.001G222700;Gorai.003G157800	K12153+K11820
Spliceosome	ko03040	5	265	741	7483	Gorai.003G041600;Gorai.013G069500;Gorai.013G205700;Gorai.013G259600;Gorai.013G270600	K12818+K12859+K12890+K12834+K03283
Limonene and pinene degradation	ko00903	3	20	741	7483	Gorai.005G183300;Gorai.008G059000;Gorai.009G207100	K00128+K00517+K00517
Glycosaminoglycan degradation	ko00531	3	35	741	7483	Gorai.001G078400;Gorai.004G293000;Gorai.007G264000	K01205+K07964+K12373
Arginine and proline metabolism	ko00330	24	108	741	7483	Gorai.001G028000;Gorai.001G028100;Gorai.001G203800;Gorai.002G149300;Gorai.002G256200;Gorai.003G095000;Gorai.003G110800;Gorai.004G045700;Gorai.004G067000;Gorai.004G244400;Gorai.005G035800;Gorai.005G149100;Gorai.005G183300;Gorai.005G248700;Gorai.007G187300;Gorai.007G221300;Gorai.008G099600;Gorai.008G269900;Gorai.009G265900;Gorai.009G269000;Gorai.010G167200;Gorai.010G174800;Gorai.011G181300;Gorai.01…	K14454+K14454+K00318+K01583+K12657+K00294+K00261+K01611+K13366+K00261+K01915+K01611+K00128+K01583+K01915+K00472+K17839+K00797+K01476+K00472+K00819+K14085+K01611+K12657
Non-homologous end-joining	ko03450	1	20	741	7483	Gorai.013G171000	K04799
Butanoate metabolism	ko00650	3	25	741	7483	Gorai.001G135600;Gorai.002G169900;Gorai.010G248300	K01640+K01580+K00626
Sesquiterpenoid and triterpenoid biosynthesis	ko00909	5	28	741	7483	Gorai.002G136800;Gorai.005G247700;Gorai.005G262400;Gorai.009G120400;Gorai.012G162300	K00511+K00801+K00511+K15813+K00511
Amino sugar and nucleotide sugar metabolism	ko00520	22	191	741	7483	Gorai.001G030300;Gorai.001G030400;Gorai.001G077900;Gorai.001G172800;Gorai.002G203500;Gorai.002G203600;Gorai.002G225800;Gorai.004G132700;Gorai.004G154400;Gorai.004G246500;Gorai.005G144700;Gorai.006G034800;Gorai.006G229100;Gorai.007G264000;Gorai.008G112800;Gorai.008G272000;Gorai.009G079700;Gorai.010G058900;Gorai.011G006300;Gorai.011G137200;Gorai.012G024200;Gorai.012G147500	K01183+K01183+K00012+K13648+K01183+K01183+K01209+K01784+K01183+K10046+K00012+K16190+K00847+K12373+K00820+K01183+K00326+K01183+K12448+K01183+K01784+K15920
RNA degradation	ko03018	5	195	741	7483	Gorai.001G025000;Gorai.001G254500;Gorai.009G104400;Gorai.009G185000;Gorai.N005200	K00850+K12608+K10643+K00850+K12599
Cyanoamino acid metabolism	ko00460	7	68	741	7483	Gorai.001G123400;Gorai.001G222700;Gorai.003G046200;Gorai.007G100600;Gorai.009G117900;Gorai.013G165100;Gorai.013G167400	K13035+K12153+K18592+K13034+K08248+K01188+K05350
Taurine and hypotaurine metabolism	ko00430	4	17	741	7483	Gorai.002G169900;Gorai.003G046200;Gorai.004G251900;Gorai.007G256700	K01580+K18592+K10712+K10712
Fatty acid degradation	ko00071	21	85	741	7483	Gorai.001G098700;Gorai.001G145200;Gorai.002G222900;Gorai.003G057000;Gorai.004G129000;Gorai.005G061800;Gorai.005G081900;Gorai.005G082300;Gorai.005G082400;Gorai.005G183300;Gorai.006G076600;Gorai.007G065000;Gorai.007G240800;Gorai.007G342400;Gorai.008G155500;Gorai.010G073100;Gorai.010G174800;Gorai.010G248300;Gorai.011G112800;Gorai.011G161700;Gorai.011G191800	K01897+K01897+K18857+K00121+K00001+K00249+K18857+K18857+K18857+K00128+K10527+K18857+K00232+K01897+K00232+K10527+K14085+K00626+K00232+K07513+K10527
Arachidonic acid metabolism	ko00590	4	22	741	7483	Gorai.003G046200;Gorai.008G246400;Gorai.008G246600;Gorai.013G002500	K18592+K00432+K00432+K14674
Glycosphingolipid biosynthesis - globo series	ko00603	5	15	741	7483	Gorai.007G264000;Gorai.011G025100;Gorai.011G207400;Gorai.012G113000;Gorai.012G136800	K12373+K07407+K07407+K01988+K07407
Phenylalanine, tyrosine and tryptophan biosynthesis	ko00400	6	68	741	7483	Gorai.001G028000;Gorai.001G028100;Gorai.007G080400;Gorai.008G274900;Gorai.010G118700;Gorai.013G171600	K14454+K14454+K01850+K00891+K01850+K00815
Phenylpropanoid biosynthesis	ko00940	56	237	741	7483	Gorai.001G001800;Gorai.001G271800;Gorai.002G013000;Gorai.002G248000;Gorai.003G052100;Gorai.003G151700;Gorai.004G049100;Gorai.004G049200;Gorai.004G093000;Gorai.004G093200;Gorai.004G098800;Gorai.004G234900;Gorai.004G252800;Gorai.004G265900;Gorai.005G172900;Gorai.005G219200;Gorai.005G229800;Gorai.005G234800;Gorai.006G126800;Gorai.006G143400;Gorai.006G162900;Gorai.006G168000;Gorai.006G234100;Gorai.00…	K00430+K00430+K00430+K10775+K01904+K00430+K00430+K00430+K00430+K00430+K00430+K00430+K00430+K00430+K13065+K00430+K13065+K00083+K13066+K00430+K01904+K00430+K00430+K00430+K09755+K00430+K00430+K00588+K00430+K13065+K00430+K00430+K13066+K00430+K13065+K13065+K13066+K13065+K01904+K00083+K00430+K00430+K00430+K09755+K00430+K00430+K11188+K10775+K00430+K00430+K00430+K00430+K00430+K00430+K01188+K05350
Phosphatidylinositol signaling system	ko04070	8	97	741	7483	Gorai.002G245600;Gorai.005G162400;Gorai.006G132400;Gorai.006G257800;Gorai.008G193900;Gorai.008G292900;Gorai.010G029600;Gorai.010G197900	K00889+K00921+K00921+K02183+K02183+K02183+K00913+K05857
Riboflavin metabolism	ko00740	3	15	741	7483	Gorai.002G166700;Gorai.005G223700;Gorai.007G002800	K14379+K14652+K14379
DNA replication	ko03030	8	71	741	7483	Gorai.005G164500;Gorai.008G253800;Gorai.009G004100;Gorai.009G156300;Gorai.009G304000;Gorai.012G081700;Gorai.013G033600;Gorai.013G171000	K02685+K02684+K02325+K02541+K10743+K10742+K02212+K04799
Carotenoid biosynthesis	ko00906	18	47	741	7483	Gorai.001G027000;Gorai.001G242000;Gorai.002G038100;Gorai.003G129900;Gorai.004G270800;Gorai.006G009400;Gorai.006G113300;Gorai.006G219900;Gorai.008G107600;Gorai.008G249600;Gorai.008G274800;Gorai.009G154600;Gorai.010G106400;Gorai.010G126900;Gorai.010G166900;Gorai.011G045200;Gorai.013G177100;Gorai.013G180200	K17913+K17911+K09840+K09843+K09840+K02291+K14593+K09840+K17912+K15746+K15746+K09840+K17913+K02291+K09840+K09840+K09840+K15747
SNARE interactions in vesicular transport	ko04130	1	76	741	7483	Gorai.011G077900	K08488
Ribosome biogenesis in eukaryotes	ko03008	2	121	741	7483	Gorai.005G127000;Gorai.008G117700	K14548+K14568
Pentose and glucuronate interconversions	ko00040	28	191	741	7483	Gorai.001G077900;Gorai.001G140500;Gorai.001G184600;Gorai.001G263400;Gorai.001G267300;Gorai.002G246200;Gorai.003G108300;Gorai.004G091400;Gorai.005G144700;Gorai.005G154500;Gorai.005G183300;Gorai.006G034800;Gorai.006G036300;Gorai.006G219800;Gorai.007G090100;Gorai.007G127000;Gorai.007G302100;Gorai.008G143700;Gorai.008G162500;Gorai.008G281200;Gorai.009G147900;Gorai.009G296100;Gorai.009G309900;Gorai.00…	K00012+K01051+K01728+K01184+K01728+K01728+K01728+K01051+K00012+K00011+K00128+K16190+K01728+K01728+K01051+K01051+K01051+K01051+K01728+K00008+K01051+K01805+K01728+K01728+K01051+K01728+K01728+K01184
Nucleotide excision repair	ko03420	2	77	741	7483	Gorai.007G023800;Gorai.009G004100	K10843+K02325
Proteasome	ko03050	2	99	741	7483	Gorai.007G377300;Gorai.012G108600	K06700+K06700
beta-Alanine metabolism	ko00410	11	63	741	7483	Gorai.002G038200;Gorai.002G169900;Gorai.004G067000;Gorai.005G061800;Gorai.005G183300;Gorai.006G191200;Gorai.008G017500;Gorai.008G099600;Gorai.008G160800;Gorai.008G269900;Gorai.010G174800	K01431+K01580+K13366+K00249+K00128+K00207+K01431+K17839+K00276+K00797+K14085
alpha-Linolenic acid metabolism	ko00592	21	80	741	7483	Gorai.002G115000;Gorai.002G119500;Gorai.002G222900;Gorai.004G046100;Gorai.004G046400;Gorai.005G081900;Gorai.005G082300;Gorai.005G082400;Gorai.006G076600;Gorai.007G065000;Gorai.007G171600;Gorai.007G240800;Gorai.008G043900;Gorai.008G044100;Gorai.008G155500;Gorai.010G013700;Gorai.010G073100;Gorai.011G112800;Gorai.011G161700;Gorai.011G191800;Gorai.013G002500	K05894+K10526+K18857+K10525+K10525+K18857+K18857+K18857+K10527+K18857+K10528+K00232+K01723+K01723+K00232+K01723+K10527+K00232+K07513+K10527+K14674
Pyruvate metabolism	ko00620	19	152	741	7483	Gorai.001G008900;Gorai.001G060900;Gorai.002G061400;Gorai.003G035200;Gorai.003G061800;Gorai.003G097400;Gorai.005G183300;Gorai.006G158900;Gorai.007G037800;Gorai.007G141300;Gorai.008G095300;Gorai.008G118200;Gorai.010G105100;Gorai.010G174800;Gorai.010G248300;Gorai.010G252200;Gorai.011G174200;Gorai.012G007300;Gorai.013G269200	K00029+K01638+K01595+K01610+K00029+K00026+K00128+K00873+K00026+K18881+K01595+K01962+K00029+K14085+K00626+K01759+K00025+K00051+K01759
Base excision repair	ko03410	6	60	741	7483	Gorai.003G014200;Gorai.008G174900;Gorai.008G298100;Gorai.009G004100;Gorai.010G113100;Gorai.013G171000	K01247+K01246+K10773+K02325+K01246+K04799
Phenylalanine metabolism	ko00360	47	161	741	7483	Gorai.001G001800;Gorai.001G028000;Gorai.001G028100;Gorai.001G092000;Gorai.001G271800;Gorai.002G013000;Gorai.002G248000;Gorai.003G052100;Gorai.003G151700;Gorai.004G049100;Gorai.004G049200;Gorai.004G093000;Gorai.004G093200;Gorai.004G098800;Gorai.004G234900;Gorai.004G252800;Gorai.004G265900;Gorai.005G219200;Gorai.006G143400;Gorai.006G162900;Gorai.006G168000;Gorai.006G185500;Gorai.006G234100;Gorai.00…	K00430+K14454+K14454+K00457+K00430+K00430+K10775+K01904+K00430+K00430+K00430+K00430+K00430+K00430+K00430+K00430+K00430+K00430+K00430+K01904+K00430+K07253+K00430+K00430+K00430+K00430+K00588+K00430+K00276+K00430+K00430+K00430+K01904+K00430+K00430+K00430+K00430+K00430+K11188+K10775+K00430+K00430+K00430+K00430+K00430+K00430+K00815
RNA polymerase	ko03020	1	106	741	7483	Gorai.009G096000	K03015
Nitrogen metabolism	ko00910	14	50	741	7483	Gorai.002G220700;Gorai.003G110800;Gorai.003G144100;Gorai.003G144200;Gorai.004G230700;Gorai.004G244400;Gorai.005G035800;Gorai.005G091600;Gorai.006G165000;Gorai.007G187300;Gorai.008G160300;Gorai.009G230100;Gorai.009G338000;Gorai.009G413500	K10534+K00261+K02575+K02575+K02575+K00261+K01915+K10534+K02575+K01915+K02575+K01673+K01673+K01674
Brassinosteroid biosynthesis	ko00905	4	20	741	7483	Gorai.007G163900;Gorai.012G065900;Gorai.012G185300;Gossypium_raimondii_newGene_3167	K12639+K12639+K15639+K15639
Terpenoid backbone biosynthesis	ko00900	7	83	741	7483	Gorai.001G082500;Gorai.002G146000;Gorai.007G206700;Gorai.008G019000;Gorai.010G248300;Gorai.012G138100;Gorai.013G052900	K15889+K00021+K13789+K03527+K00626+K00021+K11778
Citrate cycle (TCA cycle)	ko00020	7	85	741	7483	Gorai.003G035200;Gorai.003G097400;Gorai.007G037800;Gorai.007G069000;Gorai.008G061900;Gorai.009G438900;Gorai.011G174200	K01610+K00026+K00026+K01647+K01681+K01681+K00025
Glutathione metabolism	ko00480	18	137	741	7483	Gorai.002G252300;Gorai.003G046200;Gorai.003G127600;Gorai.005G038400;Gorai.006G178400;Gorai.006G178700;Gorai.007G129400;Gorai.007G142200;Gorai.008G154200;Gorai.008G246400;Gorai.008G246600;Gorai.008G269900;Gorai.009G357800;Gorai.009G420500;Gorai.010G038200;Gorai.013G177200;Gorai.013G179300;Gorai.013G216000	K00799+K18592+K00799+K00799+K00799+K00799+K00799+K00383+K01919+K00432+K00432+K00797+K00799+K00434+K00434+K00799+K00799+K01255
Porphyrin and chlorophyll metabolism	ko00860	4	53	741	7483	Gorai.001G117200;Gorai.009G025000;Gorai.009G246000;Gorai.013G234100	K13071+K13606+K13600+K00510
Linoleic acid metabolism	ko00591	1	23	741	7483	Gorai.013G002500	K14674
ABC transporters	ko02010	7	32	741	7483	Gorai.001G258500;Gorai.002G188900;Gorai.008G135100;Gorai.010G076800;Gorai.011G034500;Gorai.012G058100;Gorai.013G163700	K05658+K05658+K05658+K05658+K05658+K05658+K05658
Sulfur metabolism	ko00920	5	48	741	7483	Gorai.002G098400;Gorai.007G100600;Gorai.010G150200;Gorai.013G122000;Gorai.013G154200	K00640+K13034+K01082+K01738+K00640
Ascorbate and aldarate metabolism	ko00053	11	65	741	7483	Gorai.001G077900;Gorai.004G246500;Gorai.005G144700;Gorai.005G183300;Gorai.006G030700;Gorai.006G034800;Gorai.008G171600;Gorai.009G420500;Gorai.010G038200;Gorai.010G174800;Gorai.011G095600	K00012+K10046+K00012+K00128+K08232+K16190+K00469+K00434+K00434+K14085+K08232
C5-Branched dibasic acid metabolism	ko00660	1	12	741	7483	Gorai.006G073300	K01703
Stilbenoid, diarylheptanoid and gingerol biosynthesis	ko00945	9	44	741	7483	Gorai.005G172900;Gorai.005G229800;Gorai.008G024000;Gorai.008G059000;Gorai.008G162900;Gorai.009G055900;Gorai.009G057200;Gorai.009G122600;Gorai.009G207100	K13065+K13065+K00588+K00517+K13065+K13065+K13065+K13065+K00517
Caffeine metabolism	ko00232	1	2	741	7483	Gorai.012G019800	K00365
Monoterpenoid biosynthesis	ko00902	3	12	741	7483	Gorai.001G170300;Gorai.001G170400;Gorai.011G019700	K15095+K15095+K15086
Nicotinate and nicotinamide metabolism	ko00760	6	24	741	7483	Gorai.001G064000;Gorai.007G376500;Gorai.008G077200;Gorai.009G404900;Gorai.010G084200;Gorai.012G104700	K03517+K18551+K00763+K01240+K03787+K18551
Circadian rhythm - plant	ko04712	6	73	741	7483	Gorai.005G035100;Gorai.005G050000;Gorai.007G113900;Gorai.009G250900;Gorai.009G339300;Gorai.011G161200	K00660+K12119+K12133+K00660+K00660+K00660
N-Glycan biosynthesis	ko00510	3	60	741	7483	Gorai.005G113700;Gorai.007G217600;Gorai.012G065000	K00721+K03842+K00737
Pantothenate and CoA biosynthesis	ko00770	7	51	741	7483	Gorai.002G038200;Gorai.004G041700;Gorai.006G191200;Gorai.008G017500;Gorai.009G223000;Gorai.009G277800;Gorai.011G161400	K01431+K00606+K00207+K01431+K00826+K00826+K01687
Fatty acid elongation	ko00062	3	35	741	7483	Gorai.005G174100;Gorai.006G245000;Gorai.011G165200	K10251+K15397+K15397
Cutin, suberine and wax biosynthesis	ko00073	10	36	741	7483	Gorai.001G115100;Gorai.003G123900;Gorai.004G219500;Gorai.006G072900;Gorai.009G092900;Gorai.010G191100;Gorai.011G088000;Gorai.012G084200;Gorai.012G133700;Gorai.013G103800	K15401+K15401+K13407+K17991+K15401+K15404+K15400+K15400+K15402+K13407
Ribosome	ko03010	10	621	741	7483	Gorai.003G123400;Gorai.004G008900;Gorai.005G132400;Gorai.007G016700;Gorai.007G341600;Gorai.008G029900;Gorai.008G190400;Gorai.009G391900;Gorai.011G071000;Gorai.012G033800	K02941+K02943+K02885+K02927+K02971+K02975+K02938+K02889+K02922+K02901
Cysteine and methionine metabolism	ko00270	25	138	741	7483	Gorai.001G011100;Gorai.001G028000;Gorai.001G028100;Gorai.001G096300;Gorai.002G098400;Gorai.003G097400;Gorai.004G045700;Gorai.004G062100;Gorai.005G044600;Gorai.005G088000;Gorai.005G149100;Gorai.007G037800;Gorai.007G100600;Gorai.007G103200;Gorai.007G170100;Gorai.008G135900;Gorai.008G258500;Gorai.008G269900;Gorai.009G030500;Gorai.009G182300;Gorai.011G174200;Gorai.011G181300;Gorai.013G122000;Gorai.01…	K05933+K14454+K14454+K05933+K00640+K00026+K01611+K05933+K00547+K05933+K01611+K00026+K13034+K01762+K05933+K00789+K01761+K00797+K01762+K05933+K00025+K01611+K01738+K00640+K00815
Starch and sucrose metabolism	ko00500	44	322	741	7483	Gorai.001G077900;Gorai.001G083400;Gorai.001G140500;Gorai.001G172800;Gorai.001G263400;Gorai.002G046400;Gorai.002G132300;Gorai.002G219000;Gorai.003G038300;Gorai.003G059100;Gorai.003G075200;Gorai.003G114000;Gorai.004G091400;Gorai.004G103500;Gorai.004G292800;Gorai.005G144700;Gorai.005G152400;Gorai.005G183800;Gorai.006G011500;Gorai.006G073600;Gorai.006G212600;Gorai.006G229100;Gorai.007G020700;Gorai.00…	K00012+K00695+K01051+K13648+K01184+K16055+K01176+K01087+K01087+K01193+K01194+K01193+K01051+K16055+K00696+K00012+K16055+K16055+K00688+K01177+K01193+K00847+K01177+K01051+K01051+K01087+K01051+K01051+K01193+K01087+K01051+K01176+K01087+K00700+K01051+K01193+K00696+K01177+K01184+K15920+K01188+K05350+K01193+K00695
Regulation of autophagy	ko04140	7	46	741	7483	Gorai.001G037600;Gorai.001G086700;Gorai.004G163700;Gorai.006G081600;Gorai.006G213100;Gorai.009G179100;Gorai.010G220100	K07198+K08332+K08341+K07198+K08341+K08341+K07198
Carbon fixation in photosynthetic organisms	ko00710	18	119	741	7483	Gorai.001G008900;Gorai.001G028000;Gorai.001G028100;Gorai.002G061400;Gorai.002G181100;Gorai.002G192900;Gorai.003G035200;Gorai.003G061800;Gorai.003G097400;Gorai.007G037800;Gorai.008G095300;Gorai.008G166200;Gorai.009G147700;Gorai.010G105100;Gorai.010G142100;Gorai.011G055200;Gorai.011G174200;Gorai.012G007300	K00029+K14454+K14454+K01595+K01807+K01803+K01610+K00029+K00026+K00026+K01595+K01807+K00814+K00029+K01807+K00814+K00025+K00051
Synthesis and degradation of ketone bodies	ko00072	2	7	741	7483	Gorai.001G135600;Gorai.010G248300	K01640+K00626
Histidine metabolism	ko00340	3	28	741	7483	Gorai.002G231300;Gorai.005G183300;Gorai.010G174800	K01590+K00128+K14085
Steroid biosynthesis	ko00100	8	56	741	7483	Gorai.002G136800;Gorai.005G197400;Gorai.005G247700;Gorai.005G262400;Gorai.009G191000;Gorai.012G162300;Gorai.013G002500;Gorai.013G241900	K00511+K05917+K00801+K00511+K08242+K00511+K14674+K01853
Lysine biosynthesis	ko00300	2	17	741	7483	Gorai.005G218300;Gorai.010G174800	K10206+K14085
Thiamine metabolism	ko00730	3	17	741	7483	Gorai.002G083700;Gorai.008G146400;Gorai.009G176400	K03146+K00949+K03146
Flavone and flavonol biosynthesis	ko00944	1	2	741	7483	Gorai.001G134900	K13083
Oxidative phosphorylation	ko00190	9	320	741	7483	Gorai.004G109900;Gorai.004G149200;Gorai.006G023600;Gorai.006G125300;Gorai.008G127400;Gorai.009G014500;Gorai.010G059800;Gorai.012G103000;Gorai.013G181600	K03943+K01507+K01535+K02138+K02113+K01507+K01507+K01507+K03939
Pentose phosphate pathway	ko00030	9	73	741	7483	Gorai.001G025000;Gorai.001G031700;Gorai.002G181100;Gorai.008G166200;Gorai.008G228200;Gorai.009G185000;Gorai.010G047500;Gorai.010G142100;Gossypium_raimondii_newGene_3168	K00850+K00131+K01807+K01807+K00948+K00850+K01057+K01807+K01057
Glycerophospholipid metabolism	ko00564	20	139	741	7483	Gorai.001G041400;Gorai.001G133800;Gorai.001G249100;Gorai.003G005500;Gorai.004G145100;Gorai.004G206700;Gorai.004G235900;Gorai.005G103000;Gorai.005G132000;Gorai.007G033500;Gorai.007G248500;Gorai.007G302800;Gorai.008G098000;Gorai.008G115700;Gorai.009G129700;Gorai.010G118800;Gorai.010G227200;Gorai.011G267100;Gorai.012G071300;Gorai.013G002500	K00894+K01114+K15728+K01115+K13508+K01115+K13508+K15728+K05929+K00630+K01114+K01115+K13508+K01115+K06130+K16860+K06130+K13508+K13508+K14674
Tropane, piperidine and pyridine alkaloid biosynthesis	ko00960	5	38	741	7483	Gorai.001G028000;Gorai.001G028100;Gorai.008G160800;Gorai.012G072100;Gorai.013G171600	K14454+K14454+K00276+K08081+K00815
Ubiquinone and other terpenoid-quinone biosynthesis	ko00130	7	44	741	7483	Gorai.001G092000;Gorai.003G052100;Gorai.006G162900;Gorai.008G153000;Gorai.009G148700;Gorai.013G171600;Gorai.013G184400	K00457+K01904+K01904+K06125+K01904+K00815+K05928
Tyrosine metabolism	ko00350	14	66	741	7483	Gorai.001G028000;Gorai.001G028100;Gorai.001G092000;Gorai.002G065000;Gorai.002G222900;Gorai.003G057000;Gorai.004G129000;Gorai.005G081900;Gorai.005G082300;Gorai.005G082400;Gorai.006G185500;Gorai.007G065000;Gorai.008G160800;Gorai.013G171600	K14454+K14454+K00457+K00451+K18857+K00121+K00001+K18857+K18857+K18857+K07253+K18857+K00276+K00815
Degradation of aromatic compounds	ko01220	2	12	741	7483	Gorai.003G057000;Gorai.004G129000	K00121+K00001
Photosynthesis	ko00195	6	202	741	7483	Gorai.005G206500;Gorai.008G127400;Gorai.009G354500;Gorai.010G146500;Gorai.010G170600;Gorai.011G126200	K02636+K02113+K03541+K08901+K02694+K02717
Diterpenoid biosynthesis	ko00904	11	38	741	7483	Gorai.001G047500;Gorai.001G104500;Gorai.001G145700;Gorai.004G049800;Gorai.004G187300;Gorai.006G051400;Gorai.006G196600;Gorai.007G137400;Gorai.010G015900;Gorai.010G227700;Gorai.010G238400	K05282+K17961+K04125+K04125+K04123+K05282+K05282+K04120+K04122+K04124+K04125

## Sheet: L3
#KEGG_n	871	KEGG_N	7483
#Pathway	ko_ID	Unigene	gene	Unigene_all	gene_all
Synthesis and degradation of ketone bodies	ko00072	1	7	871	7483	Gorai.008G243100	K01641
Alanine, aspartate and glutamate metabolism	ko00250	8	67	871	7483	Gorai.001G028100;Gorai.001G244000;Gorai.003G110800;Gorai.005G154700;Gorai.006G233600;Gorai.013G252200;Gorai.013G259500;Gossypium_raimondii_newGene_863	K14454+K00764+K00261+K01580+K00827+K00830+K01953+K00264
Regulation of autophagy	ko04140	5	46	871	7483	Gorai.001G037600;Gorai.004G163700;Gorai.007G080200;Gorai.009G062200;Gorai.010G220100	K07198+K08341+K07198+K07198+K07198
RNA polymerase	ko03020	6	106	871	7483	Gorai.002G152500;Gorai.004G101400;Gorai.005G167700;Gorai.005G167800;Gorai.007G002300;Gorai.008G086500	K03043+K03043+K03043+K03046+K03009+K03043
Cutin, suberine and wax biosynthesis	ko00073	9	36	871	7483	Gorai.001G121200;Gorai.004G159000;Gorai.004G213300;Gorai.006G111100;Gorai.007G100300;Gorai.008G247600;Gorai.009G142000;Gorai.011G064300;Gorai.012G081500	K13356+K15398+K15398+K13356+K15398+K15398+K15403+K15403+K15404
Porphyrin and chlorophyll metabolism	ko00860	15	53	871	7483	Gorai.001G054400;Gorai.001G055800;Gorai.003G097600;Gorai.003G119100;Gorai.004G015600;Gorai.004G217500;Gorai.006G136500;Gorai.009G225900;Gorai.009G294500;Gorai.009G367900;Gorai.009G433900;Gorai.011G032900;Gorai.012G130500;Gorai.012G134300;Gorai.013G167700	K03428+K01845+K10960+K01845+K03404+K08099+K03403+K02492+K01599+K01599+K00218+K03405+K00218+K01749+K00218
alpha-Linolenic acid metabolism	ko00592	14	80	871	7483	Gorai.001G247400;Gorai.002G222900;Gorai.004G046100;Gorai.005G081700;Gorai.005G105800;Gorai.006G076600;Gorai.006G087200;Gorai.007G240800;Gorai.009G001900;Gorai.009G035400;Gorai.011G112800;Gorai.012G059800;Gossypium_raimondii_newGene_2243;Gossypium_raimondii_newGene_2301	K00232+K18857+K10525+K18857+K01723+K10527+K00454+K00232+K01047+K05894+K00232+K10529+K05894+K05894
Nicotinate and nicotinamide metabolism	ko00760	8	24	871	7483	Gorai.001G064000;Gorai.004G277900;Gorai.007G214700;Gorai.008G077200;Gorai.009G302300;Gorai.009G404900;Gorai.010G084200;Gorai.N008700	K03517+K03426+K00763+K00763+K01081+K01240+K03787+K03787
beta-Alanine metabolism	ko00410	8	63	871	7483	Gorai.001G185900;Gorai.001G261100;Gorai.004G047700;Gorai.004G170800;Gorai.005G154700;Gorai.009G031500;Gorai.009G247000;Gorai.010G174800	K01918+K00128+K17839+K13366+K01580+K12259+K00128+K14085
Phenylpropanoid biosynthesis	ko00940	37	237	871	7483	Gorai.001G039200;Gorai.001G086300;Gorai.001G259400;Gorai.002G230900;Gorai.003G029000;Gorai.003G049600;Gorai.003G151700;Gorai.003G186800;Gorai.004G093200;Gorai.004G265900;Gorai.006G057000;Gorai.006G118100;Gorai.007G197700;Gorai.007G218300;Gorai.008G073800;Gorai.008G260600;Gorai.008G260800;Gorai.009G024000;Gorai.009G064700;Gorai.009G081100;Gorai.009G122600;Gorai.009G148700;Gorai.009G165100;Gorai.00…	K00430+K05350+K00430+K09754+K00430+K00083+K00430+K01904+K00430+K00430+K05350+K05349+K09755+K00083+K00430+K13066+K13066+K12355+K00430+K01188+K13065+K01904+K00430+K05349+K12355+K10775+K00430+K13065+K13065+K00430+K13065+K13065+K13065+K00430+K11188+K00430+K00430
Amino sugar and nucleotide sugar metabolism	ko00520	37	191	871	7483	Gorai.001G030000;Gorai.001G030400;Gorai.001G172800;Gorai.001G174300;Gorai.001G243400;Gorai.002G136400;Gorai.002G203500;Gorai.002G203600;Gorai.002G244900;Gorai.003G123100;Gorai.004G132700;Gorai.004G209200;Gorai.005G218000;Gorai.006G034800;Gorai.006G119100;Gorai.006G207400;Gorai.006G229100;Gorai.006G230300;Gorai.006G230400;Gorai.006G236600;Gorai.007G090500;Gorai.008G128500;Gorai.008G142900;Gorai.00…	K01183+K01183+K13648+K08679+K13648+K12373+K01183+K01183+K01784+K01183+K01784+K01784+K15920+K16190+K00326+K01784+K00847+K01183+K01183+K00975+K08679+K01183+K00770+K01183+K01183+K00326+K01183+K13648+K12448+K01183+K08679+K00966+K01784+K15920+K00975+K00012+K12449
Mismatch repair	ko03430	5	53	871	7483	Gorai.003G101500;Gorai.006G057100;Gorai.011G035100;Gorai.012G126800;Gorai.013G212100	K07466+K10746+K10746+K07466+K10739
Other types of O-glycan biosynthesis	ko00514	1	15	871	7483	Gorai.007G098000	K13667
Base excision repair	ko03410	6	60	871	7483	Gorai.002G111100;Gorai.008G174900;Gorai.009G057100;Gorai.009G087200;Gorai.009G204500;Gorai.010G113100	K01246+K01246+K01246+K02324+K01246+K01246
Pyrimidine metabolism	ko00240	19	210	871	7483	Gorai.002G152500;Gorai.004G101400;Gorai.005G021300;Gorai.005G167700;Gorai.005G167800;Gorai.006G270700;Gorai.007G002300;Gorai.007G158900;Gorai.007G167400;Gorai.008G000100;Gorai.008G086500;Gorai.008G254800;Gorai.009G087200;Gorai.009G203100;Gorai.009G302300;Gorai.009G404900;Gorai.010G084200;Gorai.011G086100;Gorai.N008700	K03043+K03043+K16904+K03043+K03046+K00940+K03009+K16904+K00857+K09903+K03043+K00940+K02324+K01520+K01081+K01240+K03787+K10808+K03787
Ascorbate and aldarate metabolism	ko00053	9	65	871	7483	Gorai.001G261100;Gorai.006G034800;Gorai.009G138300;Gorai.009G247000;Gorai.010G038200;Gorai.010G051400;Gorai.010G174800;Gorai.011G069500;Gorai.013G092600	K00128+K16190+K00469+K00128+K00434+K00434+K14085+K00469+K00012
Valine, leucine and isoleucine biosynthesis	ko00290	10	33	871	7483	Gorai.002G212000;Gorai.005G016600;Gorai.005G098300;Gorai.006G073300;Gorai.006G073400;Gorai.009G223000;Gorai.009G277800;Gorai.009G410200;Gorai.012G137200;Gorai.013G024000	K00826+K01652+K00826+K01703+K01703+K00826+K00826+K01754+K01704+K01653
Zeatin biosynthesis	ko00908	3	26	871	7483	Gorai.002G227900;Gorai.012G081000;Gorai.013G221000	K13495+K00279+K00279
Phenylalanine metabolism	ko00360	21	161	871	7483	Gorai.001G028100;Gorai.001G039200;Gorai.001G259400;Gorai.003G029000;Gorai.003G151700;Gorai.003G186800;Gorai.004G093200;Gorai.004G265900;Gorai.005G200100;Gorai.008G073800;Gorai.009G064700;Gorai.009G148700;Gorai.009G165100;Gorai.010G086000;Gorai.010G131800;Gorai.011G129900;Gorai.011G200600;Gorai.011G204600;Gorai.012G016200;Gorai.012G059300;Gorai.013G171600	K14454+K00430+K00430+K00430+K00430+K01904+K00430+K00430+K00815+K00430+K00430+K01904+K00430+K10775+K00430+K00430+K00430+K11188+K00430+K00430+K00815
Purine metabolism	ko00230	22	249	871	7483	Gorai.001G244000;Gorai.002G152500;Gorai.003G107100;Gorai.004G101400;Gorai.004G218100;Gorai.005G167700;Gorai.005G167800;Gorai.006G270700;Gorai.007G002300;Gorai.008G086500;Gorai.008G205200;Gorai.008G228200;Gorai.008G254800;Gorai.009G087200;Gorai.009G127400;Gorai.009G195700;Gorai.009G302300;Gorai.010G084200;Gorai.011G086100;Gorai.011G241900;Gorai.012G019800;Gorai.N008700	K00764+K03043+K01517+K03043+K00873+K03043+K03046+K00940+K03009+K03043+K00939+K00948+K00940+K02324+K00759+K13811+K01081+K03787+K10808+K00939+K00365+K03787
N-Glycan biosynthesis	ko00510	3	60	871	7483	Gorai.001G248000;Gorai.007G217600;Gorai.012G065000	K07252+K03842+K00737
Protein processing in endoplasmic reticulum	ko04141	21	354	871	7483	Gorai.001G114100;Gorai.001G114300;Gorai.002G018100;Gorai.002G193400;Gorai.002G222600;Gorai.003G088200;Gorai.004G188600;Gorai.005G065800;Gorai.006G179100;Gorai.006G258700;Gorai.006G273500;Gorai.007G169700;Gorai.008G214700;Gorai.008G216100;Gorai.008G274600;Gorai.009G007500;Gorai.009G018300;Gorai.009G170000;Gorai.009G177600;Gorai.010G003000;Gorai.013G270600	K13993+K13993+K10666+K13249+K09580+K08057+K13993+K07953+K13993+K10578+K08054+K09584+K13989+K13993+K04079+K10956+K09518+K10666+K13993+K09487+K03283
Plant-pathogen interaction	ko04626	38	289	871	7483	Gorai.001G066200;Gorai.001G096000;Gorai.001G138000;Gorai.002G019300;Gorai.002G223000;Gorai.003G085100;Gorai.003G090700;Gorai.003G150700;Gorai.004G116900;Gorai.004G137300;Gorai.004G160100;Gorai.004G182700;Gorai.005G087100;Gorai.006G012500;Gorai.006G015300;Gorai.006G257800;Gorai.007G045800;Gorai.007G207100;Gorai.007G299500;Gorai.007G378700;Gorai.008G212100;Gorai.008G274600;Gorai.009G033000;Gorai.00…	K13459+K13429+K13412+K13459+K13448+K13447+K13448+K13424+K12795+K13447+K13425+K13448+K13448+K05391+K02183+K02183+K13457+K13448+K13447+K13412+K13447+K04079+K13459+K13448+K13447+K13420+K13448+K09487+K13459+K05391+K05391+K13448+K13412+K13416+K13412+K18835+K04368+K05391
Glycosphingolipid biosynthesis - ganglio series	ko00604	1	7	871	7483	Gorai.002G136400	K12373
RNA transport	ko03013	6	269	871	7483	Gorai.001G006100;Gorai.002G088900;Gorai.009G419900;Gorai.010G046500;Gorai.010G204400;Gorai.012G094600	K18213+K03113+K03231+K03262+K03231+K03231
ABC transporters	ko02010	8	32	871	7483	Gorai.001G256100;Gorai.001G258400;Gorai.003G183800;Gorai.004G147200;Gorai.008G135100;Gorai.008G225400;Gorai.010G002700;Gorai.011G205700	K05658+K05658+K05658+K05658+K05658+K05658+K05658+K05658
Pentose and glucuronate interconversions	ko00040	23	191	871	7483	Gorai.001G140500;Gorai.001G261100;Gorai.002G246200;Gorai.005G160000;Gorai.005G174600;Gorai.006G034800;Gorai.006G036300;Gorai.006G219800;Gorai.007G127000;Gorai.007G152500;Gorai.008G064400;Gorai.008G137400;Gorai.008G203900;Gorai.009G038900;Gorai.009G039100;Gorai.009G247000;Gorai.009G339700;Gorai.009G450300;Gorai.010G077800;Gorai.010G094800;Gorai.010G207200;Gorai.011G161900;Gorai.013G092600	K01051+K00128+K01728+K01051+K01728+K16190+K01728+K01728+K01051+K01728+K01051+K01051+K01728+K01051+K01051+K00128+K01728+K01728+K01051+K01051+K01728+K01728+K00012
Vitamin B6 metabolism	ko00750	1	22	871	7483	Gorai.009G140100	K13248
Selenocompound metabolism	ko00450	3	24	871	7483	Gorai.001G240000;Gorai.008G258500;Gorai.009G195700	K01739+K01761+K13811
Galactose metabolism	ko00052	22	99	871	7483	Gorai.002G147800;Gorai.002G244900;Gorai.003G059100;Gorai.003G114000;Gorai.004G132700;Gorai.004G209200;Gorai.004G235400;Gorai.006G023000;Gorai.006G207400;Gorai.006G212600;Gorai.008G216800;Gorai.009G029100;Gorai.009G185000;Gorai.009G453700;Gorai.010G099300;Gorai.010G099400;Gorai.011G025100;Gorai.011G207400;Gorai.012G024200;Gorai.012G136800;Gorai.013G208500;Gorai.013G220200	K06617+K01784+K01193+K01193+K01784+K01784+K18819+K01785+K01784+K01193+K01193+K00850+K00850+K06617+K01193+K01193+K07407+K07407+K01784+K07407+K18819+K01193
Propanoate metabolism	ko00640	2	40	871	7483	Gorai.008G238000;Gorai.012G049400	K00016+K02160
Ribosome biogenesis in eukaryotes	ko03008	7	121	871	7483	Gorai.004G244500;Gorai.006G100800;Gorai.007G012200;Gorai.007G203100;Gorai.009G129900;Gorai.009G412600;Gorai.010G167900	K11128+K14558+K14563+K14544+K14546+K14556+K11130
Carbon metabolism	ko01200	45	366	871	7483	Gorai.001G028100;Gorai.001G060900;Gorai.001G077300;Gorai.001G206400;Gorai.001G261400;Gorai.002G107300;Gorai.002G114000;Gorai.004G031700;Gorai.004G218100;Gorai.005G080300;Gorai.005G146400;Gorai.005G150300;Gorai.005G172100;Gorai.006G038700;Gorai.006G164700;Gorai.007G069000;Gorai.007G181300;Gorai.007G181400;Gorai.007G279500;Gorai.007G283700;Gorai.007G336900;Gorai.008G064200;Gorai.008G087900;Gorai.00…	K14454+K01638+K01079+K01601+K00122+K00927+K05298+K00658+K00873+K03841+K01057+K01637+K00134+K00036+K00927+K01647+K01602+K01602+K01601+K01807+K00134+K01623+K01610+K01681+K00948+K00850+K01647+K00850+K05298+K01754+K01681+K01681+K00058+K00121+K01834+K00281+K05298+K00297+K02160+K03841+K03841+K01601+K01601+K01595+K00830
Glycolysis / Gluconeogenesis	ko00010	23	179	871	7483	Gorai.001G261100;Gorai.002G107300;Gorai.002G222900;Gorai.004G129000;Gorai.004G218100;Gorai.005G080300;Gorai.005G081700;Gorai.005G172100;Gorai.006G023000;Gorai.006G164700;Gorai.007G336900;Gorai.008G064200;Gorai.008G087900;Gorai.008G238000;Gorai.009G003700;Gorai.009G029100;Gorai.009G185000;Gorai.009G247000;Gorai.010G038400;Gorai.010G043600;Gorai.010G174800;Gorai.012G110100;Gorai.012G159400	K00128+K00927+K18857+K00001+K00873+K03841+K18857+K00134+K01785+K00927+K00134+K01623+K01610+K00016+K01792+K00850+K00850+K00128+K00121+K01834+K14085+K03841+K03841
Arginine and proline metabolism	ko00330	18	108	871	7483	Gorai.001G028100;Gorai.001G203800;Gorai.001G261100;Gorai.002G009900;Gorai.002G149300;Gorai.002G256200;Gorai.003G110800;Gorai.004G047700;Gorai.004G170800;Gorai.006G255800;Gorai.007G078100;Gorai.007G224300;Gorai.007G284300;Gorai.008G061800;Gorai.009G031500;Gorai.009G247000;Gorai.010G174800;Gorai.013G102500	K14454+K00318+K00128+K00472+K01583+K12657+K00261+K17839+K13366+K01611+K00472+K14682+K01581+K00472+K12259+K00128+K14085+K01611
Riboflavin metabolism	ko00740	1	15	871	7483	Gorai.005G223700	K14652
Glycerolipid metabolism	ko00561	22	96	871	7483	Gorai.001G013100;Gorai.001G261100;Gorai.002G077100;Gorai.002G261700;Gorai.004G235900;Gorai.004G284600;Gorai.006G181200;Gorai.007G033500;Gorai.007G064100;Gorai.007G064200;Gorai.007G064500;Gorai.007G364000;Gorai.008G151800;Gorai.009G014700;Gorai.009G247000;Gorai.010G012300;Gorai.010G174800;Gorai.010G234300;Gorai.011G025100;Gorai.011G207400;Gorai.012G112800;Gorai.012G136800	K11155+K00128+K00901+K06119+K13508+K00679+K13508+K00630+K14457+K14457+K14457+K09480+K00901+K03715+K00128+K13513+K14085+K00679+K07407+K07407+K13508+K07407
Spliceosome	ko03040	4	265	871	7483	Gorai.003G101300;Gorai.007G017000;Gorai.012G176400;Gorai.013G270600	K12741+K12890+K12813+K03283
Biotin metabolism	ko00780	3	27	871	7483	Gorai.007G288200;Gorai.010G165600;Gorai.013G249200	K00059+K09458+K00208
DNA replication	ko03030	14	71	871	7483	Gorai.003G101500;Gorai.005G120400;Gorai.005G268500;Gorai.006G003100;Gorai.007G123000;Gorai.008G219900;Gorai.009G087200;Gorai.009G156300;Gorai.011G042400;Gorai.012G081700;Gorai.012G126800;Gorai.013G033600;Gorai.013G212100;Gorai.013G218100	K07466+K02540+K02542+K02540+K02210+K10744+K02324+K02541+K02541+K10742+K07466+K02212+K10739+K02209
Carotenoid biosynthesis	ko00906	13	47	871	7483	Gorai.001G083700;Gorai.001G111700;Gorai.001G242000;Gorai.002G038100;Gorai.005G237800;Gorai.006G113300;Gorai.006G117300;Gorai.007G372200;Gorai.008G218900;Gorai.008G249600;Gorai.009G032900;Gorai.013G177100;Gorai.013G180200	K02291+K09843+K17911+K09840+K09843+K14593+K09840+K09837+K09843+K15746+K06444+K09840+K15747
SNARE interactions in vesicular transport	ko04130	3	76	871	7483	Gorai.002G153300;Gorai.013G118200;Gorai.013G191400	K08486+K08486+K08486
Pantothenate and CoA biosynthesis	ko00770	9	51	871	7483	Gorai.001G185900;Gorai.002G212000;Gorai.005G016600;Gorai.005G098300;Gorai.007G001600;Gorai.009G202300;Gorai.009G223000;Gorai.009G277800;Gorai.013G024000	K01918+K00826+K01652+K00826+K09680+K01598+K00826+K00826+K01653
Citrate cycle (TCA cycle)	ko00020	7	85	871	7483	Gorai.004G031700;Gorai.007G069000;Gorai.008G087900;Gorai.008G173400;Gorai.009G167800;Gorai.009G439700;Gorai.009G440000	K00658+K01647+K01610+K01681+K01647+K01681+K01681
Fatty acid biosynthesis	ko00061	8	85	871	7483	Gorai.001G003300;Gorai.001G098700;Gorai.003G093900;Gorai.007G288200;Gorai.007G342400;Gorai.010G165600;Gorai.012G049400;Gorai.013G249200	K10781+K01897+K03921+K00059+K01897+K09458+K02160+K00208
Glutathione metabolism	ko00480	27	137	871	7483	Gorai.002G252300;Gorai.003G046200;Gorai.004G141900;Gorai.005G036300;Gorai.005G037600;Gorai.005G037800;Gorai.006G038700;Gorai.006G177600;Gorai.006G178400;Gorai.006G178700;Gorai.006G186100;Gorai.007G023200;Gorai.007G023300;Gorai.007G061900;Gorai.007G072000;Gorai.007G240200;Gorai.007G245500;Gorai.007G284300;Gorai.009G357800;Gorai.010G038200;Gorai.010G051400;Gorai.011G086100;Gorai.012G121000;Gorai.01…	K00799+K18592+K00799+K00799+K00799+K00799+K00036+K00799+K00799+K00799+K00432+K00799+K00799+K18592+K00799+K00799+K00799+K01581+K00799+K00434+K00434+K10808+K00799+K00799+K00799+K00799+K00799
Arachidonic acid metabolism	ko00590	5	22	871	7483	Gorai.003G046200;Gorai.006G186100;Gorai.007G061900;Gorai.009G001900;Gorai.009G193000	K18592+K00432+K18592+K01047+K05309
Phagosome	ko04145	21	168	871	7483	Gorai.001G132500;Gorai.001G255600;Gorai.002G123400;Gorai.003G088200;Gorai.003G126300;Gorai.003G159400;Gorai.004G167200;Gorai.004G210600;Gorai.004G211800;Gorai.005G097800;Gorai.006G132400;Gorai.006G179900;Gorai.006G273500;Gorai.007G086400;Gorai.007G261000;Gorai.007G351900;Gorai.009G007500;Gorai.009G094600;Gorai.009G194500;Gorai.010G003800;Gorai.013G244600	K07375+K07374+K07375+K08057+K07375+K07375+K04392+K07375+K07375+K07374+K00921+K07375+K08054+K07374+K07374+K07375+K10956+K07375+K07375+K07375+K07374
Cyanoamino acid metabolism	ko00460	7	68	871	7483	Gorai.001G086300;Gorai.003G046200;Gorai.006G057000;Gorai.006G118100;Gorai.007G061900;Gorai.009G081100;Gorai.009G301800	K05350+K18592+K05350+K05349+K18592+K01188+K05349
Ubiquinone and other terpenoid-quinone biosynthesis	ko00130	11	44	871	7483	Gorai.002G186100;Gorai.003G186800;Gorai.005G181500;Gorai.005G200100;Gorai.005G222500;Gorai.008G153000;Gorai.008G190900;Gorai.009G115300;Gorai.009G148700;Gorai.009G355100;Gorai.013G171600	K03183+K01904+K01661+K00815+K02548+K06125+K02552+K14760+K01904+K02552+K00815
Caffeine metabolism	ko00232	1	2	871	7483	Gorai.012G019800	K00365
mRNA surveillance pathway	ko03015	3	238	871	7483	Gorai.001G013700;Gorai.007G301000;Gorai.011G098500	K14397+K06269+K14962
Isoquinoline alkaloid biosynthesis	ko00950	5	32	871	7483	Gorai.001G028100;Gorai.001G080700;Gorai.005G200100;Gorai.013G171600;Gorai.013G190700	K14454+K01592+K00815+K00815+K01592
Glycosaminoglycan degradation	ko00531	2	35	871	7483	Gorai.002G136400;Gorai.004G108900	K12373+K07964
Fatty acid elongation	ko00062	7	35	871	7483	Gorai.001G150900;Gorai.002G005500;Gorai.002G005600;Gorai.005G108000;Gorai.005G173900;Gorai.008G129800;Gorai.010G066800	K15397+K15397+K15397+K15397+K10251+K15397+K15397
Tryptophan metabolism	ko00380	7	45	871	7483	Gorai.001G198700;Gorai.001G261100;Gorai.002G164900;Gorai.003G157800;Gorai.004G140200;Gorai.009G247000;Gorai.010G174800	K03781+K00128+K11820+K11820+K11816+K00128+K14085
RNA degradation	ko03018	8	195	871	7483	Gorai.001G123600;Gorai.001G250800;Gorai.004G011500;Gorai.006G114000;Gorai.007G151700;Gorai.009G029100;Gorai.009G136600;Gorai.009G185000	K12581+K04077+K12581+K12581+K04077+K00850+K04077+K00850
C5-Branched dibasic acid metabolism	ko00660	5	12	871	7483	Gorai.005G016600;Gorai.006G073300;Gorai.006G073400;Gorai.012G137200;Gorai.013G024000	K01652+K01703+K01703+K01704+K01653
Inositol phosphate metabolism	ko00562	13	95	871	7483	Gorai.001G058200;Gorai.003G044700;Gorai.005G229400;Gorai.006G106400;Gorai.006G132400;Gorai.007G043000;Gorai.007G055500;Gorai.007G241600;Gorai.009G138300;Gorai.009G199900;Gorai.011G069500;Gorai.012G018000;Gorai.013G112000	K01114+K01858+K00913+K05857+K00921+K01114+K01110+K01858+K00469+K10572+K00469+K00889+K01114
Pyruvate metabolism	ko00620	11	152	871	7483	Gorai.001G060900;Gorai.001G261100;Gorai.004G218100;Gorai.008G087900;Gorai.008G238000;Gorai.009G247000;Gorai.010G108000;Gorai.010G174800;Gorai.010G252200;Gorai.012G049400;Gorai.013G173500	K01638+K00128+K00873+K01610+K00016+K00128+K01759+K14085+K01759+K02160+K01595
Photosynthesis	ko00195	49	202	871	7483	Gorai.001G035800;Gorai.001G177300;Gorai.001G180600;Gorai.001G182100;Gorai.002G017600;Gorai.002G037600;Gorai.002G089300;Gorai.002G146600;Gorai.002G196100;Gorai.002G222200;Gorai.003G066700;Gorai.003G087600;Gorai.004G027100;Gorai.004G062200;Gorai.004G079200;Gorai.004G081300;Gorai.004G219000;Gorai.005G217500;Gorai.005G241800;Gorai.006G068500;Gorai.007G142300;Gorai.007G151500;Gorai.007G253400;Gorai.00…	K02108+K02112+K02690+K08903+K08902+K02113+K02115+K02703+K02110+K03542+K02701+K02704+K02704+K02703+K02692+K02689+K02721+K02114+K02639+K02689+K02721+K02693+K02713+K02641+K02705+K08902+K02695+K02694+K02638+K02641+K03542+K02717+K02705+K08905+K02709+K08906+K08901+K02689+K02110+K02717+K02705+K02689+K02717+K02717+K02703+K02639+K08901+K08901+K02639
Stilbenoid, diarylheptanoid and gingerol biosynthesis	ko00945	11	44	871	7483	Gorai.002G230900;Gorai.008G059000;Gorai.008G098700;Gorai.009G122600;Gorai.010G178900;Gorai.010G233000;Gorai.010G233100;Gorai.011G016000;Gorai.011G130700;Gorai.011G131500;Gorai.011G132100	K09754+K00517+K00517+K13065+K00517+K13065+K13065+K00517+K13065+K13065+K13065
Brassinosteroid biosynthesis	ko00905	3	20	871	7483	Gorai.007G163900;Gorai.007G199100;Gorai.009G140600	K12639+K12637+K12638
Pentose phosphate pathway	ko00030	10	73	871	7483	Gorai.005G080300;Gorai.005G146400;Gorai.006G038700;Gorai.007G283700;Gorai.008G064200;Gorai.008G228200;Gorai.009G029100;Gorai.009G185000;Gorai.012G110100;Gorai.012G159400	K03841+K01057+K00036+K01807+K01623+K00948+K00850+K00850+K03841+K03841
Glucosinolate biosynthesis	ko00966	2	9	871	7483	Gorai.002G164900;Gorai.003G157800	K11820+K11820
Biosynthesis of amino acids	ko01230	47	349	871	7483	Gorai.001G028100;Gorai.001G077300;Gorai.001G240000;Gorai.002G107300;Gorai.002G212000;Gorai.002G256200;Gorai.004G218100;Gorai.005G016600;Gorai.005G098300;Gorai.005G153300;Gorai.005G172100;Gorai.005G200100;Gorai.005G218300;Gorai.006G000400;Gorai.006G073300;Gorai.006G073400;Gorai.006G164700;Gorai.007G069000;Gorai.007G224300;Gorai.007G283700;Gorai.007G336900;Gorai.008G064200;Gorai.008G114500;Gorai.00…	K14454+K01079+K01739+K00927+K00826+K12657+K00873+K01652+K00826+K01658+K00134+K00815+K10206+K00928+K01703+K01703+K00927+K01647+K14682+K01807+K00134+K01623+K01714+K00789+K01681+K00948+K00850+K15227+K01647+K00850+K00826+K00826+K01657+K01754+K01681+K01681+K00058+K01834+K14085+K01663+K01817+K01817+K01704+K01653+K00815+K01620+K00264
Monoterpenoid biosynthesis	ko00902	2	12	871	7483	Gorai.001G129000;Gorai.011G019700	K15095+K15086
Thiamine metabolism	ko00730	2	17	871	7483	Gorai.004G030400;Gorai.011G184200	K01662+K01662
Sesquiterpenoid and triterpenoid biosynthesis	ko00909	4	28	871	7483	Gorai.003G032500;Gorai.009G120400;Gorai.009G222400;Gorai.012G162600	K00511+K15813+K00511+K00511
Taurine and hypotaurine metabolism	ko00430	4	17	871	7483	Gorai.001G065400;Gorai.003G046200;Gorai.005G154700;Gorai.007G061900	K10712+K18592+K01580+K18592
Cysteine and methionine metabolism	ko00270	19	138	871	7483	Gorai.001G028100;Gorai.001G052000;Gorai.001G240000;Gorai.004G062100;Gorai.004G137900;Gorai.004G180200;Gorai.005G087900;Gorai.005G200100;Gorai.006G000400;Gorai.006G255800;Gorai.007G103200;Gorai.008G022400;Gorai.008G135900;Gorai.008G238000;Gorai.008G250100;Gorai.008G258500;Gorai.009G182300;Gorai.013G102500;Gorai.013G171600	K14454+K00558+K01739+K05933+K01762+K00558+K05933+K00815+K00928+K01611+K01762+K00899+K00789+K00016+K01762+K01761+K05933+K01611+K00815
Butanoate metabolism	ko00650	4	25	871	7483	Gorai.005G016600;Gorai.005G154700;Gorai.008G243100;Gorai.013G024000	K01652+K01580+K01641+K01653
Steroid biosynthesis	ko00100	9	56	871	7483	Gorai.003G032500;Gorai.003G128800;Gorai.004G022500;Gorai.008G155900;Gorai.009G191000;Gorai.009G222400;Gorai.010G166100;Gorai.012G162600;Gorai.013G027900	K00511+K14424+K01853+K05917+K08242+K00511+K09832+K00511+K09828
Homologous recombination	ko03440	4	50	871	7483	Gorai.003G101500;Gorai.012G126800;Gorai.013G034700;Gorai.013G212100	K07466+K07466+K10875+K10739
Glycerophospholipid metabolism	ko00564	18	139	871	7483	Gorai.001G058200;Gorai.002G077100;Gorai.003G005500;Gorai.003G107100;Gorai.004G206700;Gorai.004G235900;Gorai.006G036200;Gorai.006G181200;Gorai.007G033500;Gorai.007G043000;Gorai.008G151800;Gorai.009G001900;Gorai.009G057800;Gorai.010G012300;Gorai.010G064600;Gorai.012G066600;Gorai.012G112800;Gorai.013G112000	K01114+K00901+K01115+K01517+K01115+K13508+K00006+K13508+K00630+K01114+K00901+K01047+K01115+K13513+K00894+K00006+K13508+K01114
One carbon pool by folate	ko00670	2	32	871	7483	Gorai.001G085900;Gorai.011G153400	K00604+K00297
Sphingolipid metabolism	ko00600	10	46	871	7483	Gorai.002G181300;Gorai.005G140800;Gorai.009G173200;Gorai.011G002400;Gorai.011G022500;Gorai.011G025100;Gorai.011G026500;Gorai.011G207400;Gorai.012G136800;Gorai.013G133800	K01634+K04713+K04718+K00654+K04718+K07407+K04712+K07407+K07407+K17108
Glycosphingolipid biosynthesis - globo series	ko00603	4	15	871	7483	Gorai.002G136400;Gorai.011G025100;Gorai.011G207400;Gorai.012G136800	K12373+K07407+K07407+K07407
Degradation of aromatic compounds	ko01220	2	12	871	7483	Gorai.004G129000;Gorai.010G038400	K00001+K00121
Histidine metabolism	ko00340	4	28	871	7483	Gorai.001G261100;Gorai.009G247000;Gorai.010G174800;Gorai.011G209600	K00128+K00128+K14085+K01663
Photosynthesis - antenna proteins	ko00196	16	27	871	7483	Gorai.001G016400;Gorai.001G074300;Gorai.001G192000;Gorai.001G220900;Gorai.002G076400;Gorai.002G132100;Gorai.002G183400;Gorai.008G165200;Gorai.008G194000;Gorai.009G090600;Gorai.009G156900;Gorai.009G262000;Gorai.010G165100;Gorai.010G198600;Gorai.011G089000;Gorai.012G141200	K08908+K08910+K08913+K08913+K08914+K08911+K08908+K08908+K08910+K08907+K08912+K08916+K08912+K08915+K08916+K08917
Starch and sucrose metabolism	ko00500	53	322	871	7483	Gorai.001G083400;Gorai.001G086300;Gorai.001G140500;Gorai.001G172800;Gorai.001G174300;Gorai.001G243400;Gorai.002G046400;Gorai.002G132300;Gorai.003G059100;Gorai.003G075200;Gorai.003G114000;Gorai.004G103500;Gorai.004G142700;Gorai.004G292800;Gorai.005G160000;Gorai.005G183800;Gorai.005G218000;Gorai.006G057000;Gorai.006G094700;Gorai.006G118100;Gorai.006G212600;Gorai.006G229100;Gorai.006G236600;Gorai.00…	K00695+K05350+K01051+K13648+K08679+K13648+K16055+K01176+K01193+K01194+K01193+K16055+K00695+K00696+K01051+K16055+K15920+K05350+K16055+K05349+K01193+K00847+K00975+K01177+K08679+K01051+K01179+K01051+K01051+K00770+K01087+K01193+K01087+K01051+K01051+K01188+K00696+K05349+K00703+K16055+K01051+K00695+K01051+K01193+K01193+K13648+K08679+K00696+K15920+K01179+K00975+K00012+K01193
Phenylalanine, tyrosine and tryptophan biosynthesis	ko00400	8	68	871	7483	Gorai.001G028100;Gorai.005G153300;Gorai.005G200100;Gorai.009G126800;Gorai.009G322200;Gorai.011G289500;Gorai.012G116600;Gorai.013G171600	K14454+K01658+K00815+K15227+K01657+K01817+K01817+K00815
Nitrogen metabolism	ko00910	8	50	871	7483	Gorai.001G262400;Gorai.001G264100;Gorai.002G220700;Gorai.003G110800;Gorai.008G295100;Gorai.009G402000;Gorai.013G044200;Gossypium_raimondii_newGene_863	K01673+K02575+K10534+K00261+K01673+K01674+K00366+K00264
Ribosome	ko03010	25	621	871	7483	Gorai.001G263100;Gorai.002G048000;Gorai.002G108400;Gorai.004G096600;Gorai.004G106500;Gorai.004G127700;Gorai.004G255400;Gorai.005G132400;Gorai.007G018600;Gorai.007G310400;Gorai.007G341600;Gorai.007G372600;Gorai.008G020800;Gorai.008G256400;Gorai.009G090100;Gorai.009G163700;Gorai.009G168600;Gorai.009G290100;Gorai.009G315800;Gorai.009G325200;Gorai.011G034100;Gorai.011G074400;Gorai.013G027300;Gorai.01…	K02935+K02871+K02966+K02881+K02916+K02940+K02879+K02885+K02867+K02946+K02971+K02886+K02980+K02990+K02939+K02914+K02988+K02888+K02864+K02890+K02982+K02961+K02870+K02933+K02866
Oxidative phosphorylation	ko00190	12	320	871	7483	Gorai.001G035800;Gorai.001G177300;Gorai.002G037600;Gorai.002G089300;Gorai.002G158500;Gorai.002G196100;Gorai.004G108700;Gorai.005G217500;Gorai.009G126900;Gorai.009G313900;Gorai.010G102000;Gorai.011G099400	K02108+K02112+K02113+K02115+K00419+K02110+K01507+K02114+K01507+K05579+K03940+K02110
Fructose and mannose metabolism	ko00051	9	75	871	7483	Gorai.005G080300;Gorai.006G229100;Gorai.008G064200;Gorai.009G029100;Gorai.009G185000;Gorai.011G011600;Gorai.011G269100;Gorai.012G110100;Gorai.012G159400	K03841+K00847+K01623+K00850+K00850+K00895+K00966+K03841+K03841
Carbon fixation in photosynthetic organisms	ko00710	21	119	871	7483	Gorai.001G028100;Gorai.001G206400;Gorai.002G107300;Gorai.002G114000;Gorai.005G080300;Gorai.005G172100;Gorai.006G164700;Gorai.007G181300;Gorai.007G181400;Gorai.007G279500;Gorai.007G283700;Gorai.007G336900;Gorai.008G064200;Gorai.008G087900;Gorai.009G186400;Gorai.011G088800;Gorai.012G110100;Gorai.012G159400;Gorai.013G048600;Gorai.013G111200;Gorai.013G173500	K14454+K01601+K00927+K05298+K03841+K00134+K00927+K01602+K01602+K01601+K01807+K00134+K01623+K01610+K05298+K05298+K03841+K03841+K01601+K01601+K01595
Ubiquitin mediated proteolysis	ko04120	7	212	871	7483	Gorai.003G146200;Gorai.004G233800;Gorai.005G133100;Gorai.006G191600;Gorai.006G258700;Gorai.009G251400;Gorai.013G005700	K10144+K03178+K10143+K10143+K10578+K03875+K04506
2-Oxocarboxylic acid metabolism	ko01210	19	92	871	7483	Gorai.001G028100;Gorai.002G164900;Gorai.002G212000;Gorai.003G157800;Gorai.005G016600;Gorai.005G098300;Gorai.006G000400;Gorai.006G073300;Gorai.006G073400;Gorai.007G069000;Gorai.007G224300;Gorai.008G173400;Gorai.009G167800;Gorai.009G223000;Gorai.009G277800;Gorai.009G439700;Gorai.009G440000;Gorai.012G137200;Gorai.013G024000	K14454+K11820+K00826+K11820+K01652+K00826+K00928+K01703+K01703+K01647+K14682+K01681+K01647+K00826+K00826+K01681+K01681+K01704+K01653
Glyoxylate and dicarboxylate metabolism	ko00630	19	97	871	7483	Gorai.001G060900;Gorai.001G198700;Gorai.001G206400;Gorai.001G261400;Gorai.003G180400;Gorai.005G150300;Gorai.006G092300;Gorai.007G031100;Gorai.007G069000;Gorai.007G181300;Gorai.007G181400;Gorai.007G279500;Gorai.008G173400;Gorai.009G167800;Gorai.009G439700;Gorai.009G440000;Gorai.013G048600;Gorai.013G111200;Gorai.013G252200	K01638+K03781+K01601+K00122+K02437+K01637+K11517+K02437+K01647+K01602+K01602+K01601+K01681+K01647+K01681+K01681+K01601+K01601+K00830
Proteasome	ko03050	4	99	871	7483	Gorai.005G178000;Gorai.005G253900;Gorai.007G377300;Gorai.012G108600	K03029+K02731+K06700+K06700
Peroxisome	ko04146	16	133	871	7483	Gorai.001G098700;Gorai.001G121200;Gorai.001G198700;Gorai.001G247400;Gorai.004G277900;Gorai.006G092300;Gorai.006G104900;Gorai.006G111100;Gorai.006G252300;Gorai.007G240800;Gorai.007G342400;Gorai.007G342800;Gorai.009G090300;Gorai.009G182100;Gorai.011G112800;Gorai.013G252200	K01897+K13356+K03781+K00232+K03426+K11517+K04565+K13356+K13347+K00232+K01897+K00869+K04565+K11147+K00232+K00830
Anthocyanin biosynthesis	ko00942	3	10	871	7483	Gorai.005G025400;Gorai.005G026100;Gorai.005G026200	K12338+K12338+K12338
Folate biosynthesis	ko00790	1	22	871	7483	Gorai.010G108900	K18482
Phosphatidylinositol signaling system	ko04070	10	97	871	7483	Gorai.002G077100;Gorai.005G229400;Gorai.006G015300;Gorai.006G106400;Gorai.006G132400;Gorai.006G257800;Gorai.007G055500;Gorai.008G151800;Gorai.009G199900;Gorai.012G018000	K00901+K00913+K02183+K05857+K00921+K02183+K01110+K00901+K10572+K00889
Plant hormone signal transduction	ko04075	103	526	871	7483	Gorai.001G013500;Gorai.001G030600;Gorai.001G042600;Gorai.001G043900;Gorai.001G148300;Gorai.001G151700;Gorai.001G192700;Gorai.001G244500;Gorai.001G246300;Gorai.002G017500;Gorai.002G021800;Gorai.002G079600;Gorai.002G106000;Gorai.002G124000;Gorai.002G133500;Gorai.002G195200;Gorai.002G207000;Gorai.002G266100;Gorai.003G128900;Gorai.003G182100;Gorai.004G085900;Gorai.004G129600;Gorai.004G149500;Gorai.00…	K14497+K14491+K14515+K14484+K12126+K13422+K14514+K14488+K14488+K14487+K13464+K14487+K14488+K14488+K14505+K13946+K14432+K14496+K14497+K13422+K14485+K13422+K13422+K14506+K14488+K14498+K14493+K14487+K14508+K14497+K13464+K14484+K14509+K14516+K14505+K14503+K14489+K13464+K14487+K14505+K14488+K14488+K13946+K14508+K14508+K14432+K14490+K13946+K14496+K14497+K14490+K14487+K13422+K14485+K14493+K14489+K14487+…
Fatty acid degradation	ko00071	13	85	871	7483	Gorai.001G098700;Gorai.001G247400;Gorai.001G261100;Gorai.002G222900;Gorai.004G129000;Gorai.005G081700;Gorai.006G076600;Gorai.007G240800;Gorai.007G342400;Gorai.009G247000;Gorai.010G038400;Gorai.010G174800;Gorai.011G112800	K01897+K00232+K00128+K18857+K00001+K18857+K10527+K00232+K01897+K00128+K00121+K14085+K00232
Other glycan degradation	ko00511	5	26	871	7483	Gorai.002G136400;Gorai.003G116600;Gorai.008G022200;Gorai.011G290600;Gorai.013G133800	K12373+K01191+K15923+K01227+K17108
Tropane, piperidine and pyridine alkaloid biosynthesis	ko00960	5	38	871	7483	Gorai.001G028100;Gorai.005G200100;Gorai.012G072100;Gorai.013G171600;Gorai.013G262500	K14454+K00815+K08081+K00815+K08081
Glycine, serine and threonine metabolism	ko00260	14	97	871	7483	Gorai.001G077300;Gorai.003G180400;Gorai.006G000400;Gorai.006G233600;Gorai.007G031100;Gorai.008G246100;Gorai.008G281500;Gorai.009G410200;Gorai.010G023200;Gorai.010G043600;Gorai.010G101200;Gorai.010G174800;Gorai.013G187300;Gorai.013G252200	K01079+K02437+K00928+K00827+K02437+K12235+K00108+K01754+K00058+K01834+K00281+K14085+K01620+K00830
Biosynthesis of unsaturated fatty acids	ko01040	12	51	871	7483	Gorai.001G247400;Gorai.002G156500;Gorai.003G093900;Gorai.005G173900;Gorai.006G106100;Gorai.007G240800;Gorai.007G288200;Gorai.007G362300;Gorai.009G128400;Gorai.011G112800;Gorai.011G289600;Gorai.013G216300	K00232+K10256+K03921+K10251+K10257+K00232+K00059+K10256+K00507+K00232+K10257+K10255
Valine, leucine and isoleucine degradation	ko00280	10	57	871	7483	Gorai.001G261100;Gorai.002G212000;Gorai.005G098300;Gorai.006G261300;Gorai.008G243100;Gorai.009G223000;Gorai.009G247000;Gorai.009G251000;Gorai.009G277800;Gorai.010G174800	K00128+K00826+K00826+K09699+K01641+K00826+K00128+K00166+K00826+K14085
Fatty acid metabolism	ko01212	19	137	871	7483	Gorai.001G003300;Gorai.001G098700;Gorai.001G247400;Gorai.002G156500;Gorai.003G093900;Gorai.005G173900;Gorai.006G076600;Gorai.006G106100;Gorai.007G240800;Gorai.007G288200;Gorai.007G342400;Gorai.007G362300;Gorai.009G128400;Gorai.010G165600;Gorai.011G112800;Gorai.011G289600;Gorai.012G049400;Gorai.013G216300;Gorai.013G249200	K10781+K01897+K00232+K10256+K03921+K10251+K10527+K10257+K00232+K00059+K01897+K10256+K00507+K09458+K00232+K10257+K02160+K10255+K00208
Nucleotide excision repair	ko03420	4	77	871	7483	Gorai.003G101500;Gorai.009G087200;Gorai.012G126800;Gorai.013G212100	K07466+K02324+K07466+K10739
Tyrosine metabolism	ko00350	10	66	871	7483	Gorai.001G028100;Gorai.001G080700;Gorai.002G065000;Gorai.002G222900;Gorai.004G129000;Gorai.005G081700;Gorai.005G200100;Gorai.010G038400;Gorai.013G171600;Gorai.013G190700	K14454+K01592+K00451+K18857+K00001+K18857+K00815+K00121+K00815+K01592
Sulfur metabolism	ko00920	6	48	871	7483	Gorai.001G240000;Gorai.001G270800;Gorai.009G195700;Gorai.010G150200;Gorai.010G180900;Gorai.011G024100	K01739+K00387+K13811+K01082+K05907+K01082
Lysine biosynthesis	ko00300	4	17	871	7483	Gorai.005G218300;Gorai.006G000400;Gorai.008G114500;Gorai.010G174800	K10206+K00928+K01714+K14085
Ether lipid metabolism	ko00565	7	46	871	7483	Gorai.001G058200;Gorai.003G005500;Gorai.004G206700;Gorai.007G043000;Gorai.009G001900;Gorai.009G057800;Gorai.013G112000	K01114+K01115+K01115+K01114+K01047+K01115+K01114
Linoleic acid metabolism	ko00591	2	23	871	7483	Gorai.006G087200;Gorai.009G001900	K00454+K01047
Aminoacyl-tRNA biosynthesis	ko00970	3	98	871	7483	Gorai.001G085900;Gorai.004G283200;Gorai.006G255000	K00604+K01893+K02434
Lysine degradation	ko00310	6	40	871	7483	Gorai.001G261100;Gorai.004G031700;Gorai.005G196900;Gorai.009G247000;Gorai.010G094700;Gorai.010G174800	K00128+K00658+K11420+K00128+K14157+K14085
Flavonoid biosynthesis	ko00941	13	57	871	7483	Gorai.002G230900;Gorai.004G205900;Gorai.007G194700;Gorai.009G122600;Gorai.009G243600;Gorai.010G008900;Gorai.010G233000;Gorai.010G233100;Gorai.011G130700;Gorai.011G131500;Gorai.011G132100;Gorai.012G026100;Gorai.012G026200	K09754+K05277+K00475+K13065+K05278+K13082+K13065+K13065+K13065+K13065+K13065+K05278+K05278
Protein export	ko03060	5	77	871	7483	Gorai.009G007500;Gorai.009G127100;Gorai.009G248500;Gorai.010G016100;Gorai.010G064400	K10956+K03106+K03100+K03100+K13280
Circadian rhythm - plant	ko04712	6	73	871	7483	Gorai.001G148300;Gorai.005G133100;Gorai.006G191600;Gorai.008G265100;Gorai.012G092600;Gorai.012G124100	K12126+K10143+K10143+K12130+K12129+K12126
Endocytosis	ko04144	17	221	871	7483	Gorai.001G152600;Gorai.003G005500;Gorai.003G040900;Gorai.004G206700;Gorai.005G022300;Gorai.007G110800;Gorai.008G289500;Gorai.009G057800;Gorai.009G172700;Gorai.010G086700;Gorai.010G156800;Gorai.010G188100;Gorai.010G246500;Gorai.011G005200;Gorai.011G022000;Gorai.012G018000;Gorai.013G270600	K07904+K01115+K07904+K01115+K07904+K07904+K07904+K01115+K12486+K12191+K07904+K07904+K12486+K12191+K12486+K00889+K03283
Diterpenoid biosynthesis	ko00904	12	38	871	7483	Gorai.001G104400;Gorai.001G104500;Gorai.004G049800;Gorai.004G187200;Gorai.006G051400;Gorai.006G216200;Gorai.007G137400;Gorai.009G170900;Gorai.010G190900;Gorai.010G238400;Gorai.011G078700;Gorai.013G176900	K17961+K17961+K04125+K04123+K05282+K04123+K04120+K17982+K04123+K04125+K04124+K04125
Limonene and pinene degradation	ko00903	6	20	871	7483	Gorai.001G261100;Gorai.008G059000;Gorai.008G098700;Gorai.009G247000;Gorai.010G178900;Gorai.011G016000	K00128+K00517+K00517+K00128+K00517+K00517
Terpenoid backbone biosynthesis	ko00900	11	83	871	7483	Gorai.002G089600;Gorai.003G097600;Gorai.004G030400;Gorai.005G215500;Gorai.006G182000;Gorai.007G206700;Gorai.007G342800;Gorai.008G243100;Gorai.011G102700;Gorai.011G184200;Gorai.012G138100	K13789+K10960+K01662+K00021+K11778+K13789+K00869+K01641+K13789+K01662+K00021

## Sheet: L12
#KEGG_n	405	KEGG_N	7483
#Pathway	ko_ID	Unigene	gene	Unigene_all	gene_all
Circadian rhythm - plant	ko04712	3	73	405	7483	Gorai.005G077100;Gorai.009G236700;Gorai.011G011200	K12124+K12118+K10143
Tropane, piperidine and pyridine alkaloid biosynthesis	ko00960	1	38	405	7483	Gorai.008G160800	K00276
Ubiquinone and other terpenoid-quinone biosynthesis	ko00130	1	44	405	7483	Gorai.009G148700	K01904
Base excision repair	ko03410	1	60	405	7483	Gorai.002G111100	K01246
Endocytosis	ko04144	9	221	405	7483	Gorai.002G028800;Gorai.003G040900;Gorai.005G022300;Gorai.005G062100;Gorai.006G174000;Gorai.007G110800;Gorai.009G242800;Gorai.010G241300;Gorai.011G083000	K01115+K07904+K07904+K01115+K03283+K07904+K00889+K07904+K01115
Tyrosine metabolism	ko00350	5	66	405	7483	Gorai.002G065000;Gorai.002G222900;Gorai.005G082400;Gorai.008G160800;Gorai.010G038400	K00451+K18857+K18857+K00276+K00121
Phenylalanine metabolism	ko00360	13	161	405	7483	Gorai.001G259400;Gorai.003G151700;Gorai.005G126200;Gorai.006G166000;Gorai.007G199700;Gorai.008G160800;Gorai.009G148700;Gorai.009G165100;Gorai.009G178400;Gorai.010G131800;Gorai.011G204600;Gorai.012G016200;Gorai.013G045300	K00430+K00430+K00430+K10775+K00430+K00276+K01904+K00430+K00430+K00430+K11188+K00430+K00588
Cysteine and methionine metabolism	ko00270	9	138	405	7483	Gorai.003G085900;Gorai.004G078000;Gorai.005G088000;Gorai.008G135900;Gorai.008G258500;Gorai.009G449800;Gorai.013G122000;Gorai.013G154200;Gorai.013G195000	K01762+K00547+K05933+K00789+K01761+K01738+K01738+K00640+K00549
Thiamine metabolism	ko00730	1	17	405	7483	Gorai.008G093600	K01662
Nicotinate and nicotinamide metabolism	ko00760	3	24	405	7483	Gorai.001G064000;Gorai.009G073700;Gorai.012G104700	K03517+K00858+K18551
Anthocyanin biosynthesis	ko00942	1	10	405	7483	Gorai.005G025600	K12338
Photosynthesis - antenna proteins	ko00196	14	27	405	7483	Gorai.001G074300;Gorai.001G192000;Gorai.001G220900;Gorai.002G076400;Gorai.002G132100;Gorai.005G219000;Gorai.008G194000;Gorai.009G090600;Gorai.009G156900;Gorai.009G262000;Gorai.009G430800;Gorai.010G198600;Gorai.011G041600;Gorai.012G141200	K08910+K08913+K08913+K08914+K08911+K08917+K08910+K08907+K08912+K08916+K08914+K08915+K08912+K08917
Pantothenate and CoA biosynthesis	ko00770	2	51	405	7483	Gorai.009G223000;Gorai.009G277800	K00826+K00826
Biotin metabolism	ko00780	1	27	405	7483	Gossypium_raimondii_newGene_659	K09458
Selenocompound metabolism	ko00450	2	24	405	7483	Gorai.008G258500;Gorai.013G195000	K01761+K00549
Butanoate metabolism	ko00650	1	25	405	7483	Gorai.008G169300	K01580
beta-Alanine metabolism	ko00410	4	63	405	7483	Gorai.008G160800;Gorai.008G169300;Gorai.009G247000;Gorai.010G174800	K00276+K01580+K00128+K14085
Alanine, aspartate and glutamate metabolism	ko00250	8	67	405	7483	Gorai.003G110800;Gorai.004G244400;Gorai.006G233600;Gorai.008G169300;Gorai.008G231000;Gorai.008G269600;Gorai.011G130200;Gorai.013G259500	K00261+K00261+K00827+K01580+K00261+K00264+K00827+K01953
Proteasome	ko03050	1	99	405	7483	Gorai.012G108600	K06700
Propanoate metabolism	ko00640	3	40	405	7483	Gorai.009G282300;Gorai.012G049400;Gorai.012G151800	K11262+K02160+K01963
RNA transport	ko03013	1	269	405	7483	Gorai.007G054700	K13126
Steroid biosynthesis	ko00100	3	56	405	7483	Gorai.009G191000;Gorai.009G222400;Gorai.009G268600	K08242+K00511+K08242
Biosynthesis of unsaturated fatty acids	ko01040	3	51	405	7483	Gorai.007G362300;Gorai.011G289600;Gorai.013G248800	K10256+K10257+K10256
Lysine degradation	ko00310	3	40	405	7483	Gorai.009G247000;Gorai.010G094700;Gorai.010G174800	K00128+K14157+K14085
Limonene and pinene degradation	ko00903	2	20	405	7483	Gorai.009G247000;Gorai.010G178900	K00128+K00517
mRNA surveillance pathway	ko03015	4	238	405	7483	Gorai.001G013700;Gorai.005G049800;Gorai.007G054700;Gorai.011G098500	K14397+K06269+K13126+K14962
Glycine, serine and threonine metabolism	ko00260	7	97	405	7483	Gorai.006G233600;Gorai.007G047400;Gorai.008G160800;Gorai.008G281500;Gorai.010G174800;Gorai.011G130200;Gorai.013G187300	K00827+K00130+K00276+K00108+K14085+K00827+K01620
Photosynthesis	ko00195	17	202	405	7483	Gorai.001G180600;Gorai.002G017600;Gorai.003G066700;Gorai.004G079200;Gorai.004G081300;Gorai.004G219000;Gorai.005G241900;Gorai.005G266900;Gorai.007G151500;Gorai.009G083700;Gorai.009G194200;Gorai.009G327700;Gorai.011G018700;Gorai.011G043100;Gorai.011G290700;Gorai.012G035200;Gorai.013G039000	K02690+K08902+K02701+K02692+K02689+K02721+K02639+K02698+K02693+K14332+K02641+K02705+K08901+K02689+K02689+K02701+K02639
Glycosphingolipid biosynthesis - globo series	ko00603	3	15	405	7483	Gorai.011G207400;Gorai.012G113000;Gorai.012G113100	K07407+K01988+K01988
Isoquinoline alkaloid biosynthesis	ko00950	1	32	405	7483	Gorai.008G160800	K00276
Fructose and mannose metabolism	ko00051	5	75	405	7483	Gorai.005G080300;Gorai.006G229100;Gorai.009G185000;Gorai.011G269100;Gorai.012G110100	K03841+K00847+K00850+K00966+K03841
Nitrogen metabolism	ko00910	11	50	405	7483	Gorai.001G264100;Gorai.003G110800;Gorai.004G244400;Gorai.005G091600;Gorai.005G182300;Gorai.008G231000;Gorai.008G269600;Gorai.008G295000;Gorai.009G413500;Gorai.012G061900;Gorai.013G044200	K02575+K00261+K00261+K10534+K01673+K00261+K00264+K01673+K01674+K01673+K00366
Citrate cycle (TCA cycle)	ko00020	2	85	405	7483	Gorai.003G035200;Gorai.008G087900	K01610+K01610
Valine, leucine and isoleucine degradation	ko00280	6	57	405	7483	Gorai.005G085000;Gorai.009G223000;Gorai.009G247000;Gorai.009G251000;Gorai.009G277800;Gorai.010G174800	K00166+K00826+K00128+K00166+K00826+K14085
Amino sugar and nucleotide sugar metabolism	ko00520	15	191	405	7483	Gorai.001G172800;Gorai.001G174300;Gorai.002G203500;Gorai.002G244900;Gorai.004G209200;Gorai.005G218000;Gorai.005G244900;Gorai.006G034800;Gorai.006G229100;Gorai.006G230700;Gorai.006G236600;Gorai.008G142900;Gorai.011G269100;Gorai.012G096800;Gorai.013G258800	K13648+K08679+K01183+K01784+K01784+K15920+K00975+K16190+K00847+K01183+K00975+K00770+K00966+K08679+K12449
Spliceosome	ko03040	3	265	405	7483	Gorai.003G140900;Gorai.006G174000;Gorai.012G176400	K12741+K03283+K12813
Tryptophan metabolism	ko00380	5	45	405	7483	Gorai.003G157800;Gorai.009G024800;Gorai.009G187600;Gorai.009G247000;Gorai.010G174800	K11820+K11816+K03781+K00128+K14085
Phosphatidylinositol signaling system	ko04070	8	97	405	7483	Gorai.004G272500;Gorai.005G162400;Gorai.006G106400;Gorai.006G132400;Gorai.006G257800;Gorai.008G197400;Gorai.009G242800;Gorai.010G197900	K00901+K00921+K05857+K00921+K02183+K00901+K00889+K05857
Ribosome	ko03010	5	621	405	7483	Gorai.002G008400;Gorai.003G136100;Gorai.006G028600;Gorai.007G048200;Gorai.009G101800	K02960+K02957+K02900+K02938+K02893
Fatty acid biosynthesis	ko00061	6	85	405	7483	Gorai.001G098700;Gorai.009G282300;Gorai.012G049400;Gorai.012G151800;Gorai.013G231200;Gossypium_raimondii_newGene_659	K01897+K11262+K02160+K01963+K10781+K09458
Taurine and hypotaurine metabolism	ko00430	1	17	405	7483	Gorai.008G169300	K01580
Plant hormone signal transduction	ko04075	62	526	405	7483	Gorai.001G013500;Gorai.001G151700;Gorai.001G244500;Gorai.001G246700;Gorai.002G017500;Gorai.002G124000;Gorai.002G149600;Gorai.002G182200;Gorai.002G266100;Gorai.003G182100;Gorai.004G044200;Gorai.004G191500;Gorai.004G222500;Gorai.004G284400;Gorai.005G046500;Gorai.005G081800;Gorai.005G102300;Gorai.005G197700;Gorai.005G249400;Gorai.005G250400;Gorai.006G009000;Gorai.006G181400;Gorai.006G185000;Gorai.00…	K14497+K13422+K14488+K14488+K14487+K14488+K13415+K14489+K14496+K13422+K14488+K14498+K14484+K14497+K14484+K13463+K14432+K14487+K14488+K14488+K14508+K13946+K14496+K14492+K14484+K14496+K14493+K14488+K14498+K14484+K14490+K14493+K14487+K14432+K14488+K14489+K14497+K14484+K14494+K14497+K14484+K14484+K14499+K14432+K14432+K13464+K14488+K14484+K14494+K14484+K14496+K14497+K14492+K14492+K14497+K14489+K14432+…
Glycerolipid metabolism	ko00561	10	96	405	7483	Gorai.004G145100;Gorai.004G235900;Gorai.004G272500;Gorai.006G181200;Gorai.008G197400;Gorai.009G247000;Gorai.010G045500;Gorai.010G174800;Gorai.011G207400;Gorai.012G112800	K13508+K13508+K00901+K13508+K00901+K00128+K13508+K14085+K07407+K13508
Arginine and proline metabolism	ko00330	9	108	405	7483	Gorai.001G065900;Gorai.003G110800;Gorai.004G244400;Gorai.007G186600;Gorai.007G284300;Gorai.007G377200;Gorai.008G231000;Gorai.009G247000;Gorai.010G174800	K10536+K00261+K00261+K00318+K01581+K12657+K00261+K00128+K14085
Carbon fixation in photosynthetic organisms	ko00710	10	119	405	7483	Gorai.002G061400;Gorai.002G114000;Gorai.003G035200;Gorai.005G080300;Gorai.007G181300;Gorai.007G181400;Gorai.007G283700;Gorai.008G087900;Gorai.008G166200;Gorai.012G110100	K01595+K05298+K01610+K03841+K01602+K01602+K01807+K01610+K01807+K03841
Fatty acid degradation	ko00071	7	85	405	7483	Gorai.001G006400;Gorai.001G098700;Gorai.002G222900;Gorai.005G082400;Gorai.009G247000;Gorai.010G038400;Gorai.010G174800	K10527+K01897+K18857+K18857+K00128+K00121+K14085
Regulation of autophagy	ko04140	3	46	405	7483	Gorai.001G037600;Gorai.001G086700;Gorai.009G062200	K07198+K08332+K07198
Valine, leucine and isoleucine biosynthesis	ko00290	3	33	405	7483	Gorai.006G073300;Gorai.009G223000;Gorai.009G277800	K01703+K00826+K00826
Glutathione metabolism	ko00480	9	137	405	7483	Gorai.002G252300;Gorai.005G036300;Gorai.005G037600;Gorai.005G038200;Gorai.006G178700;Gorai.007G245500;Gorai.007G284300;Gorai.010G038200;Gorai.013G177300	K00799+K00799+K00799+K00799+K00799+K00799+K01581+K00434+K00799
Glucosinolate biosynthesis	ko00966	1	9	405	7483	Gorai.003G157800	K11820
Carotenoid biosynthesis	ko00906	10	47	405	7483	Gorai.001G083700;Gorai.001G111700;Gorai.002G038100;Gorai.004G177200;Gorai.004G270800;Gorai.006G117300;Gorai.009G211900;Gorai.011G045200;Gorai.013G044100;Gorai.013G177100	K02291+K09843+K09840+K09843+K09840+K09840+K09843+K09840+K09843+K09840
Protein processing in endoplasmic reticulum	ko04141	11	354	405	7483	Gorai.001G048500;Gorai.001G114100;Gorai.002G018100;Gorai.002G129700;Gorai.002G173400;Gorai.002G193400;Gorai.006G174000;Gorai.008G150600;Gorai.008G274600;Gorai.009G177600;Gorai.010G002100	K10636+K13993+K10666+K10666+K14011+K13249+K03283+K13993+K04079+K13993+K03094
Phenylalanine, tyrosine and tryptophan biosynthesis	ko00400	2	68	405	7483	Gorai.007G244500;Gorai.012G116600	K00891+K01817
Diterpenoid biosynthesis	ko00904	4	38	405	7483	Gorai.002G031700;Gorai.011G043800;Gorai.011G078700;Gorai.013G176900	K04125+K04125+K04124+K04125
Inositol phosphate metabolism	ko00562	9	95	405	7483	Gorai.003G044700;Gorai.005G162400;Gorai.006G106400;Gorai.006G132400;Gorai.007G241600;Gorai.009G138300;Gorai.009G242800;Gorai.010G197900;Gorai.011G069500	K01858+K00921+K05857+K00921+K01858+K00469+K00889+K05857+K00469
Cyanoamino acid metabolism	ko00460	2	68	405	7483	Gorai.007G349700;Gorai.013G167400	K01188+K05350
Degradation of aromatic compounds	ko01220	1	12	405	7483	Gorai.010G038400	K00121
alpha-Linolenic acid metabolism	ko00592	9	80	405	7483	Gorai.001G006400;Gorai.002G222900;Gorai.004G046300;Gorai.004G046400;Gorai.005G082400;Gorai.008G065900;Gorai.008G185600;Gorai.009G071200;Gorai.010G255700	K10527+K18857+K10525+K10525+K18857+K08241+K10525+K00454+K00454
Peroxisome	ko04146	4	133	405	7483	Gorai.001G098700;Gorai.001G121200;Gorai.006G111100;Gorai.009G187600	K01897+K13356+K13356+K03781
Ether lipid metabolism	ko00565	3	46	405	7483	Gorai.002G028800;Gorai.005G062100;Gorai.011G083000	K01115+K01115+K01115
Glyoxylate and dicarboxylate metabolism	ko00630	4	97	405	7483	Gorai.001G261400;Gorai.007G181300;Gorai.007G181400;Gorai.009G187600	K00122+K01602+K01602+K03781
Linoleic acid metabolism	ko00591	2	23	405	7483	Gorai.009G071200;Gorai.010G255700	K00454+K00454
Glycerophospholipid metabolism	ko00564	12	139	405	7483	Gorai.001G041400;Gorai.002G028800;Gorai.004G145100;Gorai.004G235900;Gorai.004G272500;Gorai.005G062100;Gorai.005G132000;Gorai.006G181200;Gorai.008G197400;Gorai.010G045500;Gorai.011G083000;Gorai.012G112800	K00894+K01115+K13508+K13508+K00901+K01115+K05929+K13508+K00901+K13508+K01115+K13508
Basal transcription factors	ko03022	1	63	405	7483	Gorai.002G132700	K03129
Aminoacyl-tRNA biosynthesis	ko00970	1	98	405	7483	Gorai.011G000300	K01873
Phenylpropanoid biosynthesis	ko00940	20	237	405	7483	Gorai.001G259400;Gorai.002G230900;Gorai.003G151700;Gorai.005G126200;Gorai.006G166000;Gorai.007G199700;Gorai.007G349700;Gorai.009G122600;Gorai.009G148700;Gorai.009G165100;Gorai.009G178400;Gorai.010G131800;Gorai.010G233000;Gorai.011G130700;Gorai.011G132100;Gorai.011G204600;Gorai.012G016200;Gorai.013G000900;Gorai.013G045300;Gorai.013G167400	K00430+K09754+K00430+K00430+K10775+K00430+K01188+K13065+K01904+K00430+K00430+K00430+K13065+K13065+K13065+K11188+K00430+K09754+K00588+K05350
Cutin, suberine and wax biosynthesis	ko00073	7	36	405	7483	Gorai.001G121200;Gorai.004G213300;Gorai.004G219500;Gorai.006G111100;Gorai.007G100300;Gorai.008G247600;Gorai.009G142000	K13356+K15398+K13407+K13356+K15398+K15398+K15403
C5-Branched dibasic acid metabolism	ko00660	1	12	405	7483	Gorai.006G073300	K01703
Ascorbate and aldarate metabolism	ko00053	6	65	405	7483	Gorai.006G034800;Gorai.009G138300;Gorai.009G247000;Gorai.010G038200;Gorai.010G174800;Gorai.011G069500	K16190+K00469+K00128+K00434+K14085+K00469
RNA degradation	ko03018	3	195	405	7483	Gorai.006G114000;Gorai.007G054700;Gorai.009G185000	K12581+K13126+K00850
Histidine metabolism	ko00340	3	28	405	7483	Gorai.002G231300;Gorai.009G247000;Gorai.010G174800	K01590+K00128+K14085
Vitamin B6 metabolism	ko00750	1	22	405	7483	Gorai.011G067300	K13248
Pentose and glucuronate interconversions	ko00040	16	191	405	7483	Gorai.001G018200;Gorai.001G140500;Gorai.003G108300;Gorai.005G174600;Gorai.006G034800;Gorai.006G036300;Gorai.006G219800;Gorai.007G127000;Gorai.008G064400;Gorai.008G137400;Gorai.008G203900;Gorai.009G247000;Gorai.009G309900;Gorai.010G094800;Gorai.010G207200;Gorai.011G161900	K01051+K01051+K01728+K01728+K16190+K01728+K01728+K01051+K01051+K01051+K01728+K00128+K01728+K01051+K01728+K01728
N-Glycan biosynthesis	ko00510	2	60	405	7483	Gorai.002G187800;Gorai.005G113700	K00737+K00721
Phagosome	ko04145	16	168	405	7483	Gorai.002G123400;Gorai.003G159400;Gorai.004G167200;Gorai.004G211800;Gorai.005G097800;Gorai.005G162400;Gorai.006G132400;Gorai.007G086400;Gorai.007G261000;Gorai.009G094600;Gorai.009G194500;Gorai.009G224800;Gorai.010G003800;Gorai.012G147000;Gorai.013G115100;Gorai.013G244600	K07375+K07375+K04392+K07375+K07374+K00921+K00921+K07374+K07374+K07375+K07375+K07374+K07375+K07374+K07374+K07374
Glycolysis / Gluconeogenesis	ko00010	11	179	405	7483	Gorai.002G222900;Gorai.003G035200;Gorai.004G098000;Gorai.005G080300;Gorai.005G082400;Gorai.008G087900;Gorai.009G185000;Gorai.009G247000;Gorai.010G038400;Gorai.010G174800;Gorai.012G110100	K18857+K01610+K00873+K03841+K18857+K01610+K00850+K00128+K00121+K14085+K03841
Flavonoid biosynthesis	ko00941	10	57	405	7483	Gorai.002G230900;Gorai.008G285400;Gorai.009G122600;Gorai.010G008900;Gorai.010G233000;Gorai.011G130700;Gorai.011G132100;Gorai.012G026100;Gorai.013G000900;Gorai.013G045300	K09754+K13081+K13065+K13082+K13065+K13065+K13065+K05278+K09754+K00588
Pyruvate metabolism	ko00620	10	152	405	7483	Gorai.002G061400;Gorai.003G035200;Gorai.004G098000;Gorai.008G087900;Gorai.009G247000;Gorai.009G282300;Gorai.010G174800;Gorai.010G252200;Gorai.012G049400;Gorai.012G151800	K01595+K01610+K00873+K01610+K00128+K11262+K14085+K01759+K02160+K01963
Plant-pathogen interaction	ko04626	9	289	405	7483	Gorai.001G087100;Gorai.002G018500;Gorai.002G223000;Gorai.003G143300;Gorai.006G257800;Gorai.008G274600;Gorai.009G249200;Gorai.010G001300;Gorai.010G229900	K13448+K13459+K13448+K05391+K02183+K04079+K13448+K13412+K13459
Purine metabolism	ko00230	1	249	405	7483	Gorai.004G098000	K00873
Fatty acid elongation	ko00062	3	35	405	7483	Gorai.006G245000;Gorai.008G129800;Gorai.009G021000	K15397+K15397+K15397
Terpenoid backbone biosynthesis	ko00900	5	83	405	7483	Gorai.002G089600;Gorai.007G206700;Gorai.008G093600;Gorai.011G102700;Gorai.012G138100	K13789+K13789+K01662+K13789+K00021
Pentose phosphate pathway	ko00030	5	73	405	7483	Gorai.005G080300;Gorai.007G283700;Gorai.008G166200;Gorai.009G185000;Gorai.012G110100	K03841+K01807+K01807+K00850+K03841
Lysine biosynthesis	ko00300	1	17	405	7483	Gorai.010G174800	K14085
Starch and sucrose metabolism	ko00500	25	322	405	7483	Gorai.001G018200;Gorai.001G140500;Gorai.001G172800;Gorai.001G174300;Gorai.004G103500;Gorai.004G142700;Gorai.005G218000;Gorai.005G244900;Gorai.006G011500;Gorai.006G229100;Gorai.006G236600;Gorai.007G127000;Gorai.007G349700;Gorai.008G064400;Gorai.008G137400;Gorai.008G142900;Gorai.008G216700;Gorai.009G166800;Gorai.009G238600;Gorai.009G406400;Gorai.010G094800;Gorai.010G099400;Gorai.010G116100;Gorai.01…	K01051+K01051+K13648+K08679+K16055+K00695+K15920+K00975+K00688+K00847+K00975+K01051+K01188+K01051+K01051+K00770+K01087+K00688+K01087+K00700+K01051+K01193+K00696+K08679+K05350
ABC transporters	ko02010	4	32	405	7483	Gorai.002G246800;Gorai.003G183800;Gorai.004G147200;Gossypium_raimondii_newGene_2043	K05658+K05658+K05658+K05658
Sulfur metabolism	ko00920	4	48	405	7483	Gorai.009G449800;Gorai.011G023700;Gorai.013G122000;Gorai.013G154200	K01738+K01082+K01738+K00640
Stilbenoid, diarylheptanoid and gingerol biosynthesis	ko00945	8	44	405	7483	Gorai.002G230900;Gorai.009G122600;Gorai.010G178900;Gorai.010G233000;Gorai.011G130700;Gorai.011G132100;Gorai.013G000900;Gorai.013G045300	K09754+K13065+K00517+K13065+K13065+K13065+K09754+K00588
Carbon metabolism	ko01200	19	366	405	7483	Gorai.001G261400;Gorai.002G061400;Gorai.002G114000;Gorai.003G035200;Gorai.004G098000;Gorai.005G080300;Gorai.007G181300;Gorai.007G181400;Gorai.007G283700;Gorai.008G087900;Gorai.008G166200;Gorai.009G185000;Gorai.009G449800;Gorai.010G038400;Gorai.012G049400;Gorai.012G110100;Gorai.012G151800;Gorai.013G122000;Gorai.013G154200	K00122+K01595+K05298+K01610+K00873+K03841+K01602+K01602+K01807+K01610+K01807+K00850+K01738+K00121+K02160+K03841+K01963+K01738+K00640
Zeatin biosynthesis	ko00908	4	26	405	7483	Gorai.002G227900;Gorai.009G198300;Gorai.013G014800;Gorai.013G221000	K13495+K00279+K00279+K00279
Ubiquitin mediated proteolysis	ko04120	9	212	405	7483	Gorai.003G033500;Gorai.003G146200;Gorai.005G057600;Gorai.009G251400;Gorai.009G413400;Gorai.010G002100;Gorai.011G011200;Gorai.013G005700;Gorai.013G238000	K10606+K10144+K10144+K03875+K10144+K03094+K10143+K04506+K10144
2-Oxocarboxylic acid metabolism	ko01210	4	92	405	7483	Gorai.003G157800;Gorai.006G073300;Gorai.009G223000;Gorai.009G277800	K11820+K01703+K00826+K00826
Sphingolipid metabolism	ko00600	3	46	405	7483	Gorai.005G140600;Gorai.011G026500;Gorai.011G207400	K04713+K04712+K07407
Sesquiterpenoid and triterpenoid biosynthesis	ko00909	2	28	405	7483	Gorai.009G120400;Gorai.009G222400	K15813+K00511
Oxidative phosphorylation	ko00190	2	320	405	7483	Gorai.001G162000;Gorai.009G125200	K00412+K01535
Monoterpenoid biosynthesis	ko00902	1	12	405	7483	Gorai.001G170400	K15095
Pyrimidine metabolism	ko00240	1	210	405	7483	Gorai.008G052400	K01937
Biosynthesis of amino acids	ko01230	18	349	405	7483	Gorai.004G098000;Gorai.006G073300;Gorai.007G244500;Gorai.007G283700;Gorai.007G377200;Gorai.008G135900;Gorai.008G166200;Gorai.008G269600;Gorai.009G185000;Gorai.009G223000;Gorai.009G277800;Gorai.009G449800;Gorai.010G174800;Gorai.012G116600;Gorai.013G122000;Gorai.013G154200;Gorai.013G187300;Gorai.013G195000	K00873+K01703+K00891+K01807+K12657+K00789+K01807+K00264+K00850+K00826+K00826+K01738+K14085+K01817+K01738+K00640+K01620+K00549
Brassinosteroid biosynthesis	ko00905	6	20	405	7483	Gorai.001G002600;Gorai.001G090300;Gorai.004G278200;Gorai.007G163900;Gorai.007G199100;Gorai.009G020500	K15639+K12640+K15639+K12639+K12637+K15639
Fatty acid metabolism	ko01212	10	137	405	7483	Gorai.001G006400;Gorai.001G098700;Gorai.007G362300;Gorai.009G282300;Gorai.011G289600;Gorai.012G049400;Gorai.012G151800;Gorai.013G231200;Gorai.013G248800;Gossypium_raimondii_newGene_659	K10527+K01897+K10256+K11262+K10257+K02160+K01963+K10781+K10256+K09458
Galactose metabolism	ko00052	11	99	405	7483	Gorai.002G147800;Gorai.002G244900;Gorai.004G209200;Gorai.004G235400;Gorai.009G185000;Gorai.009G185100;Gorai.010G099400;Gorai.011G207400;Gorai.012G063500;Gorai.013G130900;Gorai.013G208500	K06617+K01784+K01784+K18819+K00850+K06617+K01193+K07407+K06617+K18819+K18819
Porphyrin and chlorophyll metabolism	ko00860	5	53	405	7483	Gorai.001G054400;Gorai.006G136500;Gorai.009G225900;Gorai.009G433900;Gorai.013G167700	K03428+K03403+K02492+K00218+K00218

## Sheet: L48
#Pathway	ko_ID	Unigene	gene	Unigene_all	gene_all
#KEGG_n	597	KEGG_N	7483
Plant hormone signal transduction	ko04075	67	526	597	7483	Gorai.001G013500;Gorai.001G043900;Gorai.001G151700;Gorai.001G192400;Gorai.001G242900;Gorai.001G244500;Gorai.002G079500;Gorai.002G124400;Gorai.002G219800;Gorai.002G262100;Gorai.002G266100;Gorai.003G128900;Gorai.004G140500;Gorai.004G191500;Gorai.004G284400;Gorai.005G011100;Gorai.005G046500;Gorai.005G049300;Gorai.005G197700;Gorai.005G249400;Gorai.005G250400;Gorai.006G091900;Gorai.006G181400;Gorai.00…	K14497+K14484+K13422+K14489+K14484+K14488+K14487+K14486+K14431+K13946+K14496+K14497+K14485+K14498+K14497+K14512+K14484+K14516+K14487+K14488+K14488+K14508+K13946+K14496+K14487+K14488+K13422+K14488+K14484+K14490+K14493+K14432+K14488+K14488+K14489+K14497+K14497+K13464+K14484+K14431+K14497+K14484+K14488+K14499+K14432+K14509+K14431+K14494+K14484+K14485+K14484+K14516+K14492+K14497+K13946+K14496+K14497+…
Starch and sucrose metabolism	ko00500	43	322	597	7483	Gorai.001G018200;Gorai.001G018300;Gorai.001G172800;Gorai.001G174300;Gorai.001G205700;Gorai.001G224500;Gorai.002G176100;Gorai.003G075200;Gorai.003G114300;Gorai.004G273500;Gorai.005G028000;Gorai.005G183800;Gorai.006G057000;Gorai.006G118100;Gorai.006G212600;Gorai.006G229100;Gorai.006G236600;Gorai.007G030600;Gorai.007G081800;Gorai.007G093500;Gorai.007G127000;Gorai.007G349700;Gorai.008G064400;Gorai.00…	K01051+K01051+K13648+K08679+K13648+K00975+K01051+K01194+K01051+K08679+K08679+K16055+K05350+K05349+K01193+K00847+K00975+K01177+K00012+K13648+K01051+K01188+K01051+K01051+K01087+K01177+K01087+K00695+K01051+K01051+K00688+K00696+K00700+K01051+K01193+K00696+K08679+K01177+K13648+K15920+K00012+K05350+K00844
Amino sugar and nucleotide sugar metabolism	ko00520	31	191	597	7483	Gorai.001G172800;Gorai.001G174300;Gorai.001G205700;Gorai.001G224500;Gorai.002G244900;Gorai.004G132700;Gorai.004G209200;Gorai.004G246500;Gorai.004G273500;Gorai.005G028000;Gorai.005G258100;Gorai.006G034800;Gorai.006G108100;Gorai.006G207400;Gorai.006G229100;Gorai.006G230300;Gorai.006G230700;Gorai.006G236600;Gorai.007G081800;Gorai.007G093500;Gorai.010G058900;Gorai.010G220700;Gorai.011G137200;Gorai.01…	K13648+K08679+K13648+K00975+K01784+K01784+K01784+K10046+K08679+K08679+K01183+K16190+K12449+K01784+K00847+K01183+K01183+K00975+K00012+K13648+K01183+K12448+K01183+K08679+K00966+K12450+K13648+K15920+K00012+K00844+K12449
Protein processing in endoplasmic reticulum	ko04141	30	354	597	7483	Gorai.001G021400;Gorai.001G114100;Gorai.001G114300;Gorai.001G220600;Gorai.002G018100;Gorai.002G096700;Gorai.003G088200;Gorai.003G155600;Gorai.004G034300;Gorai.004G124600;Gorai.004G138600;Gorai.004G188600;Gorai.004G199300;Gorai.006G117100;Gorai.007G152200;Gorai.008G150600;Gorai.008G216100;Gorai.008G274600;Gorai.009G042100;Gorai.009G095000;Gorai.009G100400;Gorai.009G144200;Gorai.009G170000;Gorai.00…	K13993+K13993+K13993+K09487+K10666+K14007+K08057+K04079+K06689+K13993+K04079+K13993+K13993+K09503+K13993+K13993+K13993+K04079+K13993+K13993+K03283+K13993+K10666+K13993+K03094+K13993+K10666+K13993+K03283+K09561
Carbon metabolism	ko01200	28	366	597	7483	Gorai.002G114000;Gorai.003G153700;Gorai.004G218100;Gorai.005G163200;Gorai.007G100600;Gorai.007G166500;Gorai.007G181300;Gorai.007G181400;Gorai.007G283700;Gorai.008G087900;Gorai.008G173400;Gorai.009G029100;Gorai.009G061700;Gorai.009G185000;Gorai.009G186400;Gorai.009G241600;Gorai.009G439700;Gorai.009G440000;Gorai.009G449800;Gorai.010G105100;Gorai.011G065100;Gorai.011G088800;Gorai.011G153400;Gorai.01…	K05298+K01602+K00873+K01807+K13034+K00036+K01602+K01602+K01807+K01610+K01681+K00850+K00131+K00850+K05298+K00600+K01681+K01681+K01738+K00029+K18121+K05298+K00297+K03841+K01738+K00844+K00830+K00029
Biosynthesis of amino acids	ko01230	25	349	597	7483	Gorai.002G256200;Gorai.004G218100;Gorai.005G163200;Gorai.005G218300;Gorai.006G000400;Gorai.006G218100;Gorai.007G100600;Gorai.007G283700;Gorai.007G377200;Gorai.008G135900;Gorai.008G173400;Gorai.009G029100;Gorai.009G185000;Gorai.009G223000;Gorai.009G241600;Gorai.009G439700;Gorai.009G440000;Gorai.009G449800;Gorai.010G159200;Gorai.010G174800;Gorai.011G289500;Gorai.012G107700;Gorai.013G122000;Gorai.01…	K12657+K00873+K01807+K10206+K00928+K01915+K13034+K01807+K12657+K00789+K01681+K00850+K00850+K00826+K00600+K01681+K01681+K01738+K00053+K14085+K01817+K12657+K01738+K01620+K00549
Pentose and glucuronate interconversions	ko00040	23	191	597	7483	Gorai.001G018200;Gorai.001G018300;Gorai.002G176100;Gorai.003G108300;Gorai.003G114300;Gorai.005G174600;Gorai.006G034800;Gorai.006G036300;Gorai.006G219800;Gorai.007G081800;Gorai.007G127000;Gorai.007G152500;Gorai.008G064400;Gorai.008G137400;Gorai.008G203900;Gorai.008G281200;Gorai.009G039100;Gorai.009G147900;Gorai.009G247000;Gorai.010G094800;Gorai.010G207200;Gorai.011G161900;Gorai.013G092600	K01051+K01051+K01051+K01728+K01051+K01728+K16190+K01728+K01728+K00012+K01051+K01728+K01051+K01051+K01728+K00008+K01051+K01051+K00128+K01051+K01728+K01728+K00012
Phenylpropanoid biosynthesis	ko00940	22	237	597	7483	Gorai.001G259400;Gorai.002G208800;Gorai.002G230900;Gorai.003G151700;Gorai.006G057000;Gorai.006G118100;Gorai.007G231800;Gorai.007G321900;Gorai.007G349700;Gorai.008G260800;Gorai.009G122600;Gorai.009G148700;Gorai.010G086000;Gorai.010G131800;Gorai.010G233000;Gorai.010G233100;Gorai.011G204600;Gorai.012G016200;Gorai.012G046400;Gorai.012G141300;Gorai.013G000900;Gorai.013G167400	K00430+K00430+K09754+K00430+K05350+K05349+K00083+K00083+K01188+K13066+K13065+K01904+K10775+K00430+K13065+K13065+K11188+K00430+K00430+K00430+K09754+K05350
Ribosome	ko03010	21	621	597	7483	Gorai.001G248400;Gorai.001G263100;Gorai.002G048000;Gorai.003G123400;Gorai.004G096600;Gorai.004G127700;Gorai.005G072600;Gorai.006G208700;Gorai.007G046500;Gorai.007G298000;Gorai.007G310400;Gorai.007G368200;Gorai.009G041200;Gorai.009G134200;Gorai.009G295600;Gorai.009G315800;Gorai.009G396400;Gorai.011G167500;Gorai.011G175400;Gorai.013G060000;Gorai.013G228700	K02930+K02935+K02871+K02941+K02881+K02940+K02906+K02947+K02877+K02978+K02946+K02927+K02985+K02922+K02990+K02864+K02989+K02984+K02896+K02991+K02910
Plant-pathogen interaction	ko04626	19	289	597	7483	Gorai.001G053300;Gorai.001G220600;Gorai.002G019300;Gorai.003G009500;Gorai.003G085100;Gorai.003G117900;Gorai.003G155600;Gorai.004G138600;Gorai.006G015300;Gorai.006G257800;Gorai.007G079700;Gorai.007G194500;Gorai.008G274600;Gorai.008G292900;Gorai.009G108500;Gorai.009G454500;Gorai.010G229900;Gorai.012G050600;Gorai.012G053700	K13447+K09487+K13459+K13412+K13447+K13447+K04079+K04079+K02183+K02183+K02183+K13412+K04079+K02183+K05391+K13448+K13459+K05391+K02183
Photosynthesis	ko00195	19	202	597	7483	Gorai.002G017600;Gorai.002G037600;Gorai.003G066700;Gorai.004G219000;Gorai.005G241900;Gorai.007G142300;Gorai.008G004100;Gorai.008G027600;Gorai.008G062600;Gorai.009G190800;Gorai.009G194200;Gorai.009G454900;Gorai.011G018700;Gorai.011G043100;Gorai.012G035200;Gorai.012G069100;Gorai.013G039000;Gorai.013G087300;Gorai.013G164200	K08902+K02113+K02701+K02721+K02639+K02721+K02692+K02639+K02641+K02638+K02641+K08905+K08901+K02689+K02701+K02717+K02639+K08901+K08901
Glutathione metabolism	ko00480	17	137	597	7483	Gorai.001G083600;Gorai.002G196800;Gorai.002G252300;Gorai.003G046200;Gorai.003G127600;Gorai.005G036300;Gorai.005G037800;Gorai.005G038200;Gorai.006G178700;Gorai.007G166500;Gorai.007G284300;Gorai.009G420500;Gorai.010G038200;Gorai.012G121000;Gorai.013G177200;Gorai.013G177300;Gorai.013G179300	K00799+K00434+K00799+K18592+K00799+K00799+K00799+K00799+K00799+K00036+K01581+K00434+K00434+K00799+K00799+K00799+K00799
Galactose metabolism	ko00052	16	99	597	7483	Gorai.001G145800;Gorai.002G147800;Gorai.002G244900;Gorai.004G132700;Gorai.004G209200;Gorai.006G207400;Gorai.006G212600;Gorai.007G120900;Gorai.009G029100;Gorai.009G185000;Gorai.009G185100;Gorai.010G099300;Gorai.012G063500;Gorai.012G136800;Gorai.013G208500;Gorai.013G251900	K18819+K06617+K01784+K01784+K01784+K01784+K01193+K18819+K00850+K00850+K06617+K01193+K06617+K07407+K18819+K00844
Phagosome	ko04145	15	168	597	7483	Gorai.002G123400;Gorai.003G088200;Gorai.003G126300;Gorai.003G159400;Gorai.004G211800;Gorai.005G097800;Gorai.006G132400;Gorai.007G072500;Gorai.007G086400;Gorai.007G261000;Gorai.009G094600;Gorai.009G194500;Gorai.009G224800;Gorai.010G003800;Gorai.013G244600	K07375+K08057+K07375+K07375+K07375+K07374+K00921+K02148+K07374+K07374+K07375+K07375+K07374+K07375+K07374
Cysteine and methionine metabolism	ko00270	15	138	597	7483	Gorai.001G217400;Gorai.005G190200;Gorai.006G000400;Gorai.006G223900;Gorai.006G255800;Gorai.007G100600;Gorai.008G135900;Gorai.008G258500;Gorai.009G008500;Gorai.009G182300;Gorai.009G449800;Gorai.013G102500;Gorai.013G107500;Gorai.013G122000;Gorai.013G195000	K05933+K00547+K00928+K01251+K01611+K13034+K00789+K01761+K01611+K05933+K01738+K01611+K05933+K01738+K00549
Arginine and proline metabolism	ko00330	14	108	597	7483	Gorai.002G149300;Gorai.002G256200;Gorai.003G095000;Gorai.004G244400;Gorai.006G218100;Gorai.006G255800;Gorai.007G284300;Gorai.007G377200;Gorai.009G008500;Gorai.009G031500;Gorai.009G247000;Gorai.010G174800;Gorai.012G107700;Gorai.013G102500	K01583+K12657+K00294+K00261+K01915+K01611+K01581+K12657+K01611+K12259+K00128+K14085+K12657+K01611
Glycerophospholipid metabolism	ko00564	14	139	597	7483	Gorai.001G041400;Gorai.002G230000;Gorai.003G005500;Gorai.004G145100;Gorai.004G235900;Gorai.005G062100;Gorai.005G132000;Gorai.007G033500;Gorai.008G197400;Gorai.008G289900;Gorai.009G057800;Gorai.010G045500;Gorai.012G112800;Gorai.013G112000	K00894+K13523+K01115+K13508+K13508+K01115+K05929+K00630+K00901+K05929+K01115+K13508+K13508+K01114
Ascorbate and aldarate metabolism	ko00053	14	65	597	7483	Gorai.002G196800;Gorai.004G246500;Gorai.006G034800;Gorai.007G081800;Gorai.008G250000;Gorai.009G138300;Gorai.009G183400;Gorai.009G247000;Gorai.009G420500;Gorai.010G038200;Gorai.010G079700;Gorai.010G174800;Gorai.011G069500;Gorai.013G092600	K00434+K10046+K16190+K00012+K08232+K00469+K10047+K00128+K00434+K00434+K00469+K14085+K00469+K00012
Glycerolipid metabolism	ko00561	14	96	597	7483	Gorai.002G230000;Gorai.004G145100;Gorai.004G235900;Gorai.004G284600;Gorai.007G033500;Gorai.007G064200;Gorai.008G197400;Gorai.009G014700;Gorai.009G247000;Gorai.010G045500;Gorai.010G174800;Gorai.010G234300;Gorai.012G112800;Gorai.012G136800	K13523+K13508+K13508+K00679+K00630+K14457+K00901+K03715+K00128+K13508+K14085+K00679+K13508+K07407
Diterpenoid biosynthesis	ko00904	13	38	597	7483	Gorai.002G038900;Gorai.004G079500;Gorai.004G187200;Gorai.006G092800;Gorai.006G216200;Gorai.007G137400;Gorai.009G170800;Gorai.009G170900;Gorai.010G227700;Gorai.010G238400;Gorai.011G043800;Gorai.011G078700;Gorai.013G176900	K04125+K04120+K04123+K04125+K04123+K04120+K17982+K17982+K04124+K04125+K04125+K04124+K04125
Endocytosis	ko04144	13	221	597	7483	Gorai.001G113000;Gorai.003G005500;Gorai.003G040900;Gorai.005G022300;Gorai.005G062100;Gorai.005G215900;Gorai.007G110800;Gorai.009G057800;Gorai.009G100400;Gorai.010G188100;Gorai.011G010900;Gorai.011G037400;Gorai.013G270600	K07904+K01115+K07904+K07904+K01115+K18442+K07904+K01115+K03283+K07904+K12483+K07904+K03283
Nitrogen metabolism	ko00910	13	50	597	7483	Gorai.001G262400;Gorai.002G220700;Gorai.004G230700;Gorai.004G244400;Gorai.005G091600;Gorai.006G030300;Gorai.006G135300;Gorai.006G218100;Gorai.008G160300;Gorai.008G295000;Gorai.009G110300;Gorai.009G402000;Gorai.012G061900	K01673+K10534+K02575+K00261+K10534+K01673+K01674+K01915+K02575+K01673+K02575+K01674+K01673
Phenylalanine metabolism	ko00360	13	161	597	7483	Gorai.001G259400;Gorai.002G068600;Gorai.002G208800;Gorai.003G151700;Gorai.006G238300;Gorai.008G160800;Gorai.009G148700;Gorai.010G086000;Gorai.010G131800;Gorai.011G204600;Gorai.012G016200;Gorai.012G046400;Gorai.012G141300	K00430+K00074+K00430+K00430+K00276+K00276+K01904+K10775+K00430+K11188+K00430+K00430+K00430
Fatty acid metabolism	ko01212	12	137	597	7483	Gorai.002G156500;Gorai.003G131700;Gorai.007G028900;Gorai.007G233000;Gorai.007G362300;Gorai.009G128400;Gorai.009G282300;Gorai.011G289600;Gorai.013G231200;Gorai.013G248800;Gorai.013G249200;Gossypium_raimondii_newGene_659	K10256+K10251+K00232+K10703+K10256+K00507+K11262+K10257+K10781+K10256+K00208+K09458
Carbon fixation in photosynthetic organisms	ko00710	12	119	597	7483	Gorai.002G114000;Gorai.003G153700;Gorai.005G163200;Gorai.007G181300;Gorai.007G181400;Gorai.007G283700;Gorai.008G087900;Gorai.009G186400;Gorai.010G105100;Gorai.011G088800;Gorai.012G110100;Gossypium_raimondii_newGene_2589	K05298+K01602+K01807+K01602+K01602+K01807+K01610+K05298+K00029+K05298+K03841+K00029
Glycine, serine and threonine metabolism	ko00260	12	97	597	7483	Gorai.003G180400;Gorai.006G000400;Gorai.006G233600;Gorai.006G238300;Gorai.007G047400;Gorai.008G160800;Gorai.008G246100;Gorai.008G281500;Gorai.009G241600;Gorai.010G174800;Gorai.013G187300;Gorai.013G252200	K02437+K00928+K00827+K00276+K00130+K00276+K12235+K00108+K00600+K14085+K01620+K00830
Phosphatidylinositol signaling system	ko04070	11	97	597	7483	Gorai.005G229400;Gorai.006G015300;Gorai.006G106400;Gorai.006G132400;Gorai.006G257800;Gorai.007G055500;Gorai.007G079700;Gorai.008G197400;Gorai.008G292900;Gorai.009G183400;Gorai.012G053700	K00913+K02183+K05857+K00921+K02183+K01110+K02183+K00901+K02183+K10047+K02183
Purine metabolism	ko00230	11	249	597	7483	Gorai.001G244000;Gorai.004G218100;Gorai.006G270700;Gorai.007G246800;Gorai.007G268200;Gorai.008G237200;Gorai.009G058800;Gorai.009G419700;Gorai.011G026800;Gorai.011G064100;Gorai.011G241900	K00764+K00873+K00940+K03505+K14641+K00759+K00759+K01952+K01466+K03027+K00939
Glyoxylate and dicarboxylate metabolism	ko00630	11	97	597	7483	Gorai.001G198700;Gorai.003G153700;Gorai.003G180400;Gorai.006G218100;Gorai.007G181300;Gorai.007G181400;Gorai.008G173400;Gorai.009G241600;Gorai.009G439700;Gorai.009G440000;Gorai.013G252200	K03781+K01602+K02437+K01915+K01602+K01602+K01681+K00600+K01681+K01681+K00830
Inositol phosphate metabolism	ko00562	10	95	597	7483	Gorai.003G044700;Gorai.005G229400;Gorai.006G106400;Gorai.006G132400;Gorai.007G055500;Gorai.009G138300;Gorai.009G183400;Gorai.010G079700;Gorai.011G069500;Gorai.013G112000	K01858+K00913+K05857+K00921+K01110+K00469+K10047+K00469+K00469+K01114
Photosynthesis - antenna proteins	ko00196	10	27	597	7483	Gorai.001G016400;Gorai.001G220900;Gorai.002G076400;Gorai.002G132100;Gorai.009G090600;Gorai.009G156900;Gorai.009G262000;Gorai.010G198600;Gorai.011G041600;Gorai.012G141200	K08908+K08913+K08914+K08911+K08907+K08912+K08916+K08915+K08912+K08917
Terpenoid backbone biosynthesis	ko00900	10	83	597	7483	Gorai.001G082500;Gorai.004G030400;Gorai.005G215500;Gorai.007G206700;Gorai.008G013000;Gorai.008G093600;Gorai.008G243100;Gorai.009G184900;Gorai.011G102700;Gorai.012G138100	K15889+K01662+K00021+K13789+K00021+K01662+K01641+K00787+K13789+K00021
Ribosome biogenesis in eukaryotes	ko03008	10	121	597	7483	Gorai.001G060200;Gorai.003G086000;Gorai.004G054300;Gorai.004G117600;Gorai.004G245100;Gorai.007G121400;Gorai.007G203100;Gorai.009G129900;Gorai.009G179800;Gorai.009G412600	K14564+K06943+K14549+K14563+K14565+K01164+K14544+K14546+K14557+K14556
Glycolysis / Gluconeogenesis	ko00010	10	179	597	7483	Gorai.004G129000;Gorai.004G218100;Gorai.008G087900;Gorai.009G029100;Gorai.009G061700;Gorai.009G185000;Gorai.009G247000;Gorai.010G174800;Gorai.012G110100;Gorai.013G251900	K00001+K00873+K01610+K00850+K00131+K00850+K00128+K14085+K03841+K00844
Carotenoid biosynthesis	ko00906	10	47	597	7483	Gorai.001G242000;Gorai.002G038100;Gorai.005G237800;Gorai.007G284900;Gorai.007G372200;Gorai.008G219800;Gorai.009G154600;Gorai.011G045200;Gorai.013G177100;Gorai.013G180200	K17911+K09840+K09843+K00514+K09837+K09840+K09840+K09840+K09840+K15747
Pyruvate metabolism	ko00620	9	152	597	7483	Gorai.004G218100;Gorai.005G015500;Gorai.008G087900;Gorai.009G247000;Gorai.009G282300;Gorai.010G105100;Gorai.010G108000;Gorai.010G174800;Gossypium_raimondii_newGene_2589	K00873+K01069+K01610+K00128+K11262+K00029+K01759+K14085+K00029
Peroxisome	ko04146	9	133	597	7483	Gorai.001G198700;Gorai.004G277900;Gorai.006G104900;Gorai.006G111100;Gorai.007G028900;Gorai.009G291700;Gorai.009G432500;Gorai.013G074900;Gorai.013G252200	K03781+K03426+K04565+K13356+K00232+K13354+K13348+K13348+K00830
alpha-Linolenic acid metabolism	ko00592	9	80	597	7483	Gorai.004G046100;Gorai.004G046400;Gorai.007G028900;Gorai.008G065900;Gorai.009G200100;Gorai.010G255700;Gorai.012G059800;Gossypium_raimondii_newGene_2243;Gossypium_raimondii_newGene_2301	K10525+K10525+K00232+K08241+K08241+K00454+K10529+K05894+K05894
Alanine, aspartate and glutamate metabolism	ko00250	9	67	597	7483	Gorai.001G117000;Gorai.001G244000;Gorai.003G095000;Gorai.004G244400;Gorai.005G154700;Gorai.006G218100;Gorai.006G233600;Gorai.013G252200;Gorai.013G259500	K01953+K00764+K00294+K00261+K01580+K01915+K00827+K00830+K01953
Ubiquitin mediated proteolysis	ko04120	9	212	597	7483	Gorai.003G033500;Gorai.003G146200;Gorai.004G034300;Gorai.009G251400;Gorai.009G413400;Gorai.010G002100;Gorai.013G005100;Gorai.013G005700;Gorai.N004500	K10606+K10144+K06689+K03875+K10144+K03094+K04506+K04506+K09561
Biosynthesis of unsaturated fatty acids	ko01040	8	51	597	7483	Gorai.002G156500;Gorai.003G131700;Gorai.007G028900;Gorai.007G233000;Gorai.007G362300;Gorai.009G128400;Gorai.011G289600;Gorai.013G248800	K10256+K10251+K00232+K10703+K10256+K00507+K10257+K10256
Flavonoid biosynthesis	ko00941	8	57	597	7483	Gorai.002G230900;Gorai.008G285400;Gorai.009G122600;Gorai.009G243600;Gorai.010G008900;Gorai.010G233000;Gorai.010G233100;Gorai.013G000900	K09754+K13081+K13065+K05278+K13082+K13065+K13065+K09754
Sulfur metabolism	ko00920	8	48	597	7483	Gorai.002G043100;Gorai.007G100600;Gorai.009G179500;Gorai.009G449800;Gorai.010G150200;Gorai.010G180900;Gorai.011G023700;Gorai.013G122000	K17725+K13034+K05907+K01738+K01082+K05907+K01082+K01738
Fructose and mannose metabolism	ko00051	7	75	597	7483	Gorai.006G229100;Gorai.008G281200;Gorai.009G029100;Gorai.009G185000;Gorai.011G269100;Gorai.012G110100;Gorai.013G251900	K00847+K00008+K00850+K00850+K00966+K03841+K00844
2-Oxocarboxylic acid metabolism	ko01210	7	92	597	7483	Gorai.003G157800;Gorai.006G000400;Gorai.008G173400;Gorai.009G223000;Gorai.009G439700;Gorai.009G440000;Gorai.010G159200	K11820+K00928+K01681+K00826+K01681+K01681+K00053
Cyanoamino acid metabolism	ko00460	7	68	597	7483	Gorai.003G046200;Gorai.006G057000;Gorai.006G118100;Gorai.007G100600;Gorai.007G349700;Gorai.009G241600;Gorai.013G167400	K18592+K05350+K05349+K13034+K01188+K00600+K05350
RNA degradation	ko03018	7	195	597	7483	Gorai.001G014000;Gorai.001G250800;Gorai.006G114000;Gorai.006G219100;Gorai.009G029100;Gorai.009G185000;Gorai.011G224500	K12602+K04077+K12581+K04077+K00850+K00850+K04077
Pentose phosphate pathway	ko00030	7	73	597	7483	Gorai.005G163200;Gorai.007G166500;Gorai.007G283700;Gorai.009G029100;Gorai.009G061700;Gorai.009G185000;Gorai.012G110100	K01807+K00036+K01807+K00850+K00131+K00850+K03841
Stilbenoid, diarylheptanoid and gingerol biosynthesis	ko00945	7	44	597	7483	Gorai.002G230900;Gorai.008G098700;Gorai.009G122600;Gorai.010G233000;Gorai.010G233100;Gorai.011G016000;Gorai.013G000900	K09754+K00517+K13065+K13065+K13065+K00517+K09754
Spliceosome	ko03040	7	265	597	7483	Gorai.009G100400;Gorai.009G393200;Gorai.012G176400;Gorai.013G126300;Gorai.013G205700;Gorai.013G270600;Gossypium_raimondii_newGene_348	K03283+K12900+K12813+K12890+K12890+K03283+K12859
Oxidative phosphorylation	ko00190	7	320	597	7483	Gorai.002G037600;Gorai.003G094300;Gorai.004G027300;Gorai.007G072500;Gorai.009G014500;Gorai.012G161500;Gorai.013G213100	K02113+K01535+K01535+K02148+K01507+K01507+K02256
Fatty acid elongation	ko00062	7	35	597	7483	Gorai.002G005500;Gorai.002G005600;Gorai.003G131700;Gorai.004G149300;Gorai.005G108000;Gorai.005G190000;Gorai.007G233000	K15397+K15397+K10251+K15397+K15397+K15397+K10703
Valine, leucine and isoleucine degradation	ko00280	6	57	597	7483	Gorai.005G085000;Gorai.008G243100;Gorai.009G223000;Gorai.009G247000;Gorai.009G251000;Gorai.010G174800	K00166+K01641+K00826+K00128+K00166+K14085
Sphingolipid metabolism	ko00600	6	46	597	7483	Gorai.002G181300;Gorai.005G140800;Gorai.009G173200;Gorai.011G002400;Gorai.011G026500;Gorai.012G136800	K01634+K04713+K04718+K00654+K04712+K07407
beta-Alanine metabolism	ko00410	6	63	597	7483	Gorai.005G154700;Gorai.006G238300;Gorai.008G160800;Gorai.009G031500;Gorai.009G247000;Gorai.010G174800	K01580+K00276+K00276+K12259+K00128+K14085
Steroid biosynthesis	ko00100	6	56	597	7483	Gorai.002G136800;Gorai.003G128800;Gorai.004G022500;Gorai.009G155600;Gorai.009G222400;Gorai.N018600	K00511+K14424+K01853+K09832+K00511+K00511
Pyrimidine metabolism	ko00240	6	210	597	7483	Gorai.006G270700;Gorai.007G167400;Gorai.007G246800;Gorai.007G268200;Gorai.008G052400;Gorai.011G064100	K00940+K00857+K03505+K14641+K01937+K03027
Base excision repair	ko03410	5	60	597	7483	Gorai.002G111100;Gorai.003G086400;Gorai.007G246800;Gorai.009G057100;Gorai.010G113100	K01246+K01142+K03505+K01246+K01246
Sesquiterpenoid and triterpenoid biosynthesis	ko00909	5	28	597	7483	Gorai.002G136800;Gorai.009G120400;Gorai.009G222400;Gorai.011G019200;Gorai.N018600	K00511+K15813+K00511+K14173+K00511
Porphyrin and chlorophyll metabolism	ko00860	5	53	597	7483	Gorai.001G054400;Gorai.006G270300;Gorai.009G225900;Gorai.009G433900;Gorai.010G242400	K03428+K02495+K02492+K00218+K03405
RNA transport	ko03013	5	269	597	7483	Gorai.001G084800;Gorai.002G088900;Gorai.007G121400;Gorai.011G028500;Gorai.012G117900	K03262+K03113+K01164+K03251+K14293
Tryptophan metabolism	ko00380	5	45	597	7483	Gorai.001G198700;Gorai.003G157800;Gorai.004G140200;Gorai.009G247000;Gorai.010G174800	K03781+K11820+K11816+K00128+K14085
Cutin, suberine and wax biosynthesis	ko00073	5	36	597	7483	Gorai.004G213300;Gorai.006G111100;Gorai.009G142000;Gorai.010G191100;Gorai.011G088000	K15398+K13356+K15403+K15404+K15400
Tyrosine metabolism	ko00350	4	66	597	7483	Gorai.004G129000;Gorai.006G238300;Gorai.008G160800;Gorai.013G190700	K00001+K00276+K00276+K01592
Fatty acid biosynthesis	ko00061	4	85	597	7483	Gorai.009G282300;Gorai.013G231200;Gorai.013G249200;Gossypium_raimondii_newGene_659	K11262+K10781+K00208+K09458
Fatty acid degradation	ko00071	4	85	597	7483	Gorai.004G129000;Gorai.007G028900;Gorai.009G247000;Gorai.010G174800	K00001+K00232+K00128+K14085
Citrate cycle (TCA cycle)	ko00020	4	85	597	7483	Gorai.008G087900;Gorai.008G173400;Gorai.009G439700;Gorai.009G440000	K01610+K01681+K01681+K01681
Butanoate metabolism	ko00650	4	25	597	7483	Gorai.002G068600;Gorai.005G154700;Gorai.008G243100;Gorai.011G065100	K00074+K01580+K01641+K18121
mRNA surveillance pathway	ko03015	4	238	597	7483	Gorai.001G013700;Gorai.007G195200;Gorai.009G095800;Gorai.013G187900	K14397+K14962+K06269+K11583
Ether lipid metabolism	ko00565	4	46	597	7483	Gorai.003G005500;Gorai.005G062100;Gorai.009G057800;Gorai.013G112000	K01115+K01115+K01115+K01114
Tropane, piperidine and pyridine alkaloid biosynthesis	ko00960	4	38	597	7483	Gorai.006G238300;Gorai.008G160800;Gorai.009G096300;Gorai.013G262500	K00276+K00276+K08081+K08081
ABC transporters	ko02010	4	32	597	7483	Gorai.001G258400;Gorai.002G246800;Gorai.010G076800;Gorai.011G205700	K05658+K05658+K05658+K05658
Isoquinoline alkaloid biosynthesis	ko00950	3	32	597	7483	Gorai.006G238300;Gorai.008G160800;Gorai.013G190700	K00276+K00276+K01592
Lysine biosynthesis	ko00300	3	17	597	7483	Gorai.005G218300;Gorai.006G000400;Gorai.010G174800	K10206+K00928+K14085
Thiamine metabolism	ko00730	3	17	597	7483	Gorai.004G030400;Gorai.008G093600;Gorai.010G176000	K01662+K01662+K03146
DNA replication	ko03030	3	71	597	7483	Gorai.007G246800;Gorai.011G042400;Gorai.013G033600	K03505+K02541+K02212
Vitamin B6 metabolism	ko00750	3	22	597	7483	Gorai.009G140100;Gorai.009G140400;Gorai.011G067300	K13248+K13248+K13248
N-Glycan biosynthesis	ko00510	3	60	597	7483	Gorai.001G248000;Gorai.002G187800;Gorai.005G113700	K07252+K00737+K00721
Proteasome	ko03050	3	99	597	7483	Gorai.002G057600;Gorai.007G377300;Gorai.012G108600	K03029+K06700+K06700
Limonene and pinene degradation	ko00903	3	20	597	7483	Gorai.008G098700;Gorai.009G247000;Gorai.011G016000	K00517+K00128+K00517
One carbon pool by folate	ko00670	2	32	597	7483	Gorai.009G241600;Gorai.011G153400	K00600+K00297
Biotin metabolism	ko00780	2	27	597	7483	Gorai.013G249200;Gossypium_raimondii_newGene_659	K00208+K09458
Histidine metabolism	ko00340	2	28	597	7483	Gorai.009G247000;Gorai.010G174800	K00128+K14085
Regulation of autophagy	ko04140	2	46	597	7483	Gorai.009G062200;Gorai.010G220100	K07198+K07198
Pantothenate and CoA biosynthesis	ko00770	2	51	597	7483	Gorai.009G223000;Gorai.010G159200	K00826+K00053
Glycosphingolipid biosynthesis - globo series	ko00603	2	15	597	7483	Gorai.012G113100;Gorai.012G136800	K01988+K07407
Zeatin biosynthesis	ko00908	2	26	597	7483	Gorai.002G227900;Gorai.007G135400	K13495+K10760
Lysine degradation	ko00310	2	40	597	7483	Gorai.009G247000;Gorai.010G174800	K00128+K14085
Arachidonic acid metabolism	ko00590	2	22	597	7483	Gorai.003G046200;Gorai.009G193000	K18592+K05309
Ubiquinone and other terpenoid-quinone biosynthesis	ko00130	2	44	597	7483	Gorai.005G046100;Gorai.009G148700	K12502+K01904
Selenocompound metabolism	ko00450	2	24	597	7483	Gorai.008G258500;Gorai.013G195000	K01761+K00549
Circadian rhythm - plant	ko04712	2	73	597	7483	Gorai.005G050000;Gorai.009G103700	K12119+K12129
Valine, leucine and isoleucine biosynthesis	ko00290	2	33	597	7483	Gorai.009G223000;Gorai.010G159200	K00826+K00053
Riboflavin metabolism	ko00740	2	15	597	7483	Gorai.003G136900;Gorai.005G134300	K14652+K14379
Glycosaminoglycan degradation	ko00531	2	35	597	7483	Gorai.004G108900;Gorai.006G267500	K07964+K07964
Other types of O-glycan biosynthesis	ko00514	2	15	597	7483	Gorai.006G057500;Gorai.010G172800	K18134+K03691
Taurine and hypotaurine metabolism	ko00430	2	17	597	7483	Gorai.003G046200;Gorai.005G154700	K18592+K01580
Brassinosteroid biosynthesis	ko00905	2	20	597	7483	Gorai.001G208200;Gorai.009G020500	K12640+K15639
Glucosinolate biosynthesis	ko00966	1	9	597	7483	Gorai.003G157800	K11820
Degradation of aromatic compounds	ko01220	1	12	597	7483	Gorai.004G129000	K00001
Phenylalanine, tyrosine and tryptophan biosynthesis	ko00400	1	68	597	7483	Gorai.011G289500	K01817
RNA polymerase	ko03020	1	106	597	7483	Gorai.011G064100	K03027
Nicotinate and nicotinamide metabolism	ko00760	1	24	597	7483	Gorai.004G277900	K03426
Protein export	ko03060	1	77	597	7483	Gorai.009G248500	K03100
SNARE interactions in vesicular transport	ko04130	1	76	597	7483	Gorai.006G148600	K08486
Other glycan degradation	ko00511	1	26	597	7483	Gorai.008G282700	K01206
Nucleotide excision repair	ko03420	1	77	597	7483	Gorai.007G246800	K03505
Synthesis and degradation of ketone bodies	ko00072	1	7	597	7483	Gorai.008G243100	K01641
Anthocyanin biosynthesis	ko00942	1	10	597	7483	Gorai.003G051800	K12930
Propanoate metabolism	ko00640	1	40	597	7483	Gorai.009G282300	K11262
Linoleic acid metabolism	ko00591	1	23	597	7483	Gorai.010G255700	K00454
Basal transcription factors	ko03022	1	63	597	7483	Gorai.007G102700	K03129
Mismatch repair	ko03430	1	53	597	7483	Gorai.007G246800	K03505
Vancomycin resistance	ko01502	1	4	597	7483	Gorai.001G067800	K02563
Homologous recombination	ko03440	1	50	597	7483	Gorai.007G246800	K03505
