# Supplementary material for: Salt stress responsiveness of a wild cotton species (Gossypium klotzschianum) based on transcriptomic analysis
Source: PLoS One. 2017 May 26;12(5):e0178313. doi: 10.1371/journal.pone.0178313 (PMC5446155; doi:10.1371/journal.pone.0178313)
Supplement: S5 Table — (XLSX) [file pone.0178313.s006.xlsx]

## Sheet: ABA
			Salt treatments
Carotenoid biosynthesis	Gene name	gene ID	R3	R12	R48	L3	L12	L48	Gene function
ABA	PSY	Gorai.006G009400	0	2.00926	1.76278	0	0	0	Phytoene synthase, chloroplastic (Precursor) GN=PSY OS=Daucus carota (Wild carrot) PE=2 SV=1
	PSY	Gorai.001G083700	0	0	0	-2.57251	-1.23143	0	Phytoene synthase, chloroplastic (Precursor) GN=PSY OS=Cucumis melo (Muskmelon) PE=2 SV=1
	PSY	Gorai.010G126900	-4.5558	-5.15735	-3.60119	0	0	0	Phytoene synthase 1, chloroplastic (Precursor) GN=PSY1 OS=Solanum lycopersicum (Tomato) PE=1 SV=2
	BCH	Gorai.008G249600	5.92316	5.13996	4.68701	3.83221	0	0	Beta-carotene 3-hydroxylase 2, chloroplastic (Precursor) GN=F6N7.5 OS=Arabidopsis thaliana (Mouse-ear cress) PE=2 SV=1
	BCH	Gorai.008G274800	3.6428	3.66974	3.29984	0	0	0	Beta-carotene 3-hydroxylase, chloroplastic (Precursor) GN=BHY OS=Gentiana lutea (Yellow gentian) PE=2 SV=1
	NCED	Gorai.004G270800	3.35677	3.84693	5.23332	0	2.05468	0	9-cis-epoxycarotenoid dioxygenase NCED3, chloroplastic (Precursor) GN=MOA2.4 OS=Arabidopsis thaliana (Mouse-ear cress) PE=2 SV=1
	NCED	Gorai.002G038100	7.47746	6.15389	4.61429	3.23137	2.67829	2.78681	9-cis-epoxycarotenoid dioxygenase NCED3, chloroplastic (Precursor) GN=MOA2.4 OS=Arabidopsis thaliana (Mouse-ear cress) PE=2 SV=1
	NCED	Gorai.013G177100	4.3364	2.55842	3.25126	5.81006	5.73428	5.38491	9-cis-epoxycarotenoid dioxygenase NCED3, chloroplastic (Precursor) GN=MOA2.4 OS=Arabidopsis thaliana (Mouse-ear cress) PE=2 SV=1
	NCED	Gorai.011G045200	3.94142	5.26671	2.60242	0	-2.47881	-2.11061	Probable 9-cis-epoxycarotenoid dioxygenase NCED5, chloroplastic (Precursor) GN=NCED5 OS=Arabidopsis thaliana (Mouse-ear cress) PE=1 SV=1
	NCED	Gorai.010G166900	0	0	2.23243	0	0	0	Probable 9-cis-epoxycarotenoid dioxygenase NCED5, chloroplastic (Precursor) GN=NCED5 OS=Arabidopsis thaliana (Mouse-ear cress) PE=1 SV=1
	NCED	Gorai.009G154600	0	0	1.66022	0	0	-1.72558	Probable 9-cis-epoxycarotenoid dioxygenase NCED5, chloroplastic (Precursor) GN=NCED5 OS=Arabidopsis thaliana (Mouse-ear cress) PE=1 SV=1
	NCED	Gorai.006G117300	0	0	0	-2.8887	-3.09323	0	Probable carotenoid cleavage dioxygenase 4, chloroplastic (Precursor) GN=T18B16.140 OS=Arabidopsis thaliana (Mouse-ear cress) PE=1 SV=1
	NCED	Gorai.008G219800	0	0	0	0	0	-1.80031	Probable carotenoid cleavage dioxygenase 4, chloroplastic (Precursor) GN=T18B16.140 OS=Arabidopsis thaliana (Mouse-ear cress) PE=1 SV=1
	NCED	Gorai.006G219900	0	-4.2855	-4.56211	0	0	0	9-cis-epoxycarotenoid dioxygenase NCED6, chloroplastic (Precursor) GN=NCED6 OS=Arabidopsis thaliana (Mouse-ear cress) PE=2 SV=1
	CYP707A	Gorai.004G177200	-1.6855	0	0	0	-2.13805	0	Abscisic acid 8&apos;-hydroxylase 1 GN=CYP707A1 OS=Arabidopsis thaliana (Mouse-ear cress) PE=2 SV=1
	CYP707A	Gorai.008G218900	3.83686	0	0	5.89022	0	0	Abscisic acid 8&apos;-hydroxylase 1 GN=CYP707A1 OS=Arabidopsis thaliana (Mouse-ear cress) PE=2 SV=1
	CYP707A	Gorai.001G111700	3.42878	0	0	2.48752	1.16286	0	Abscisic acid 8&apos;-hydroxylase 2 GN=CYP707A2 OS=Arabidopsis thaliana (Mouse-ear cress) PE=2 SV=1
	CYP707A	Gorai.003G129900	4.80286	4.04196	2.76562	0	0	0	Abscisic acid 8&apos;-hydroxylase 2 GN=CYP707A2 OS=Arabidopsis thaliana (Mouse-ear cress) PE=2 SV=1
	CYP707A	Gorai.005G237800	3.99459	0	0	2.00195	0	-2.96187	Abscisic acid 8&apos;-hydroxylase 4 GN=CYP707A4 OS=Arabidopsis thaliana (Mouse-ear cress) PE=2 SV=2
	CYP707A	Gorai.013G044100	3.42878	0	0	0	1.53819	0	Abscisic acid 8&apos;-hydroxylase 4 GN=CYP707A4 OS=Arabidopsis thaliana (Mouse-ear cress) PE=2 SV=2
	CYP707A	Gorai.009G211900	0	0	0	0	-1.55823	0	Abscisic acid 8&apos;-hydroxylase 4 GN=CYP707A4 OS=Arabidopsis thaliana (Mouse-ear cress) PE=2 SV=2

## Sheet: ETH
			Salt treatments
Cysteine and methionine metablism	Gene name	gene ID	R3	R12	R48	L3	L12	L48	Gene function
Ethylene	HMT	Gorai.005G190200	0	0	0	0	0	1.58016	Homocysteine S-methyltransferase 1 GN=HMT1 OS=Brassica oleracea var. italica (Broccoli) PE=1 SV=1
	HMT	Gorai.004G078000	0	0	0	0	1.14782	0	Homocysteine S-methyltransferase 2 GN=HMT-2 OS=Arabidopsis thaliana (Mouse-ear cress) PE=1 SV=1
	HMT	Gorai.005G044600	2.28161	3.43355	1.65772	0	0	0	Homocysteine S-methyltransferase 3 GN=HMT3 OS=Arabidopsis thaliana (Mouse-ear cress) PE=1 SV=2
	SAMS	Gorai.008G135900	0	0	1.06478	1.74798	1.70949	2.90304	S-adenosylmethionine synthase 1 GN=SAMS1 OS=Elaeagnus umbellata (Autumn olive) PE=2 SV=1
	SAMS	Gorai.005G071300	2.46831	2.54624	0	0	0	0	S-adenosylmethionine synthase GN=SAMS OS=Gossypium hirsutum (Upland cotton) PE=2 SV=1
	METE	Gorai.013G195000	0	0	0	0	1.89982	2.10165	5-methyltetrahydropteroyltriglutamate--homocysteine methyltransferase GN=METE OS=Catharanthus roseus (Madagascar periwinkle) PE=2 SV=1
	MTK	Gorai.008G022400	1.29981	1.6471	0	2.64855	0	0	Methylthioribose kinase GN=MTK OS=Arabidopsis thaliana (Mouse-ear cress) PE=1 SV=1
	ACS	Gorai.007G103200	2.45481	9.18126	4.72328	3.56888	0	0	1-aminocyclopropane-1-carboxylate synthase 1 GN=ACS1 OS=Prunus mume (Japanese apricot) PE=2 SV=1
	ACS	Gorai.008G250100	2.45225	5.02614	0	2.12204	0	0	1-aminocyclopropane-1-carboxylate synthase GN=ACS1 OS=Glycine max (Soybean) PE=2 SV=1
	ACS	Gorai.004G137900	4.96962	3.99642	0	1.7408	0	0	1-aminocyclopropane-1-carboxylate synthase GN=ACS1 OS=Glycine max (Soybean) PE=2 SV=1
	ACS	Gorai.009G030500	-3.76116	2.92312	3.42985	0	0	0	1-aminocyclopropane-1-carboxylate synthase 7 GN=ACS7 OS=Arabidopsis thaliana (Mouse-ear cress) PE=1 SV=1
	ACS	Gorai.007G057000	0	2.17728	0	0	0	0	1-aminocyclopropane-1-carboxylate synthase 3 GN=ACS3 OS=Solanum lycopersicum (Tomato) PE=1 SV=1
	ACS	Gorai.007G024400	4.95517	0	0	0	0	0	1-aminocyclopropane-1-carboxylate synthase GN=ACS1 OS=Glycine max (Soybean) PE=2 SV=1
	ACS	Gorai.003G085900	0	0	0	0	-1.0992	0	1-aminocyclopropane-1-carboxylate synthase GN=ACS1 OS=Glycine max (Soybean) PE=2 SV=1
	ACO	Gorai.001G217400	7.30553	2.74043	0	0	0	1.54284	1-aminocyclopropane-1-carboxylate oxidase 3 GN=ACO3 OS=Petunia hybrida (Petunia) PE=3 SV=1
	ACO	Gorai.005G088000	-3.52258	-4.10847	-2.77807	0	1.53039	0	1-aminocyclopropane-1-carboxylate oxidase 5 GN=At1g77330 OS=Arabidopsis thaliana (Mouse-ear cress) PE=2 SV=1
	ACO	Gorai.004G062100	2.46045	4.26773	2.45622	2.44709	0	0	1-aminocyclopropane-1-carboxylate oxidase 3 GN=ACO3 OS=Petunia hybrida (Petunia) PE=3 SV=1
	ACO	Gorai.001G096300	-7.08413	0	3.7094	0	0	0	1-aminocyclopropane-1-carboxylate oxidase 3 GN=ACO3 OS=Petunia hybrida (Petunia) PE=3 SV=1
	ACO	Gorai.001G096200	4.63879	3.41926	0	0	0	0	1-aminocyclopropane-1-carboxylate oxidase 1 GN=ACO1 OS=Petunia hybrida (Petunia) PE=1 SV=1
	ACO	Gorai.007G170100	3.92059	-4.07555	-1.64661	0	0	0	1-aminocyclopropane-1-carboxylate oxidase GN=ACO1 OS=Prunus mume (Japanese apricot) PE=2 SV=1
	ACO	Gorai.001G011100	-1.43944	0	-4.04551	0	0	0	1-aminocyclopropane-1-carboxylate oxidase 1 GN=ACO1 OS=Arabidopsis thaliana (Mouse-ear cress) PE=2 SV=1
	ACO	Gorai.005G087900	0	0	0	-3.47914	0	0	1-aminocyclopropane-1-carboxylate oxidase 5 GN=At1g77330 OS=Arabidopsis thaliana (Mouse-ear cress) PE=2 SV=1
	ACO	Gorai.009G182300	-1.7697	-2.70108	-1.66054	1.77679	0	-1.15522	1-aminocyclopropane-1-carboxylate oxidase GN=ACO OS=Actinidia deliciosa (Kiwi) PE=2 SV=1
	ACO	Gorai.013G107500	0	0	0	0	0	-2.88023	1-aminocyclopropane-1-carboxylate oxidase 5 GN=At1g77330 OS=Arabidopsis thaliana (Mouse-ear cress) PE=2 SV=1

## Sheet: BR
			Salt treatments
	Gene name	gene ID	R3	R12	R48	L3	L12	L48	Swissprot_annotation
Brassinosteroid biosynthesis	DET2	Gorai.012G111500	0	-2.16245	0	0	0	0	Steroid 5-alpha-reductase DET2 GN=DET2 OS=Gossypium hirsutum (Upland cotton) PE=1 SV=1
BRs	C749A	Gorai.012G185300	-3.29638	-3.36288	-2.46643	0	0	0	Cytochrome P450 CYP749A22 OS=Panax ginseng (Korean ginseng) PE=2 SV=1
	C749A	Gorai.001G217300	-2.62079	-2.90323	0	0	0	0	Cytochrome P450 CYP749A22 OS=Panax ginseng (Korean ginseng) PE=2 SV=1
	CPD	Gorai.010G198500	1.42506	0	0	0	0	0	Cytochrome P450 90A1 GN=MJJ3.9 OS=Arabidopsis thaliana (Mouse-ear cress) PE=2 SV=1
	DWARF	Gorai.001G208200	3.66776	0	0	0	0	1.03827	Cytochrome P450 85A GN=BA13 OS=Phaseolus vulgaris (Kidney bean) PE=3 SV=2
	DWARF	Gorai.001G090300	0	0	0	0	-2.54277	0	Cytochrome P450 85A GN=BA13 OS=Phaseolus vulgaris (Kidney bean) PE=3 SV=2
	C734A	Gorai.009G020500	0	-2.06946	0	0	-4.12855	-1.18463	Cytochrome P450 734A1 GN=F18A8.8 OS=Arabidopsis thaliana (Mouse-ear cress) PE=2 SV=1
	C734A	Gorai.004G278200	0	0	0	0	-1.64442	0	Cytochrome P450 734A1 GN=F18A8.8 OS=Arabidopsis thaliana (Mouse-ear cress) PE=2 SV=1
	C734A	Gorai.001G002600	0	0	0	0	-1.44453	0	Cytochrome P450 734A1 GN=F18A8.8 OS=Arabidopsis thaliana (Mouse-ear cress) PE=2 SV=1
	C724B	Gorai.007G163900	0	0	-2.96037	-4.36282	-1.7774	0	Cytochrome P450 724B1 GN=OSJNBa0016O02.25 OS=Oryza sativa subsp. japonica (Rice) PE=1 SV=1
	C724B	Gorai.012G065900	0	-2.60783	-4.33989	0	0	0	Cytochrome P450 724B1 GN=OSJNBa0016O02.25 OS=Oryza sativa subsp. japonica (Rice) PE=1 SV=1
	MSMO	Gorai.007G199100	0	2.6126	0	2.05829	1.17952	0	3-epi-6-deoxocathasterone 23-monooxygenase OS=Arabidopsis thaliana (Mouse-ear cress) PE=2 SV=3
	MSMO	Gorai.009G140600	0	0	0	-2.06177	0	0	3-epi-6-deoxocathasterone 23-monooxygenase GN=CYP90D1 OS=Arabidopsis thaliana (Mouse-ear cress) PE=2 SV=1

## Sheet: JA
			Salt treatments
	Gene name	gene ID	R3	R12	R48	L3	L12	L48	Swissprot_annotation
alpha-Linolenic acid metabolism	THIK2	Gorai.011G161700	0	0	1.43801	0	0	0	3-ketoacyl-CoA thiolase 2, peroxisomal (Precursor) GN=F25I18.11 OS=Arabidopsis thaliana (Mouse-ear cress) PE=1 SV=2
JA	THIK2	Gorai.001G185200	2.44697	0	0	0	0	0	3-ketoacyl-CoA thiolase 2, peroxisomal (Precursor) GN=F25I18.11 OS=Arabidopsis thaliana (Mouse-ear cress) PE=1 SV=2
	SDP1	Gorai.013G002500	2.53066	3.08777	2.08957	0	0	0	Triacylglycerol lipase SDP1 GN=SDP1 OS=Arabidopsis thaliana (Mouse-ear cress) PE=1 SV=1
	PLA2A	Gorai.009G001900	0	-2.9084	0	-3.50496	0	0	Phospholipase A2-alpha (Precursor) GN=PLA2-ALPHA OS=Arabidopsis thaliana (Mouse-ear cress) PE=1 SV=1
	OPR3	Gorai.002G115000	0	0	1.85508	0	0	0	Putative 12-oxophytodienoate reductase 4 OS=Oryza sativa subsp. japonica (Rice) PE=2 SV=1
	OPR3	Gorai.009G035400	1.62536	0	0	1.76129	0	0	12-oxophytodienoate reductase 3 GN=OPR3 OS=Solanum lycopersicum (Tomato) PE=1 SV=1
	OPR3	Gorai.010G087400	3.83841	0	0	0	0	0	12-oxophytodienoate reductase 3 GN=OPR3 OS=Solanum lycopersicum (Tomato) PE=1 SV=1
	OPR2	Gossypium_raimondii_newGene_2301	-1.33951	1.89263	0	5.60397	0	1.26085	12-oxophytodienoate reductase 2 GN=OPR2 OS=Arabidopsis thaliana (Mouse-ear cress) PE=1 SV=2
	OPR1	Gossypium_raimondii_newGene_2243	0	3.8491	0	4.58584	0	2.7648	12-oxophytodienoate reductase 1 GN=OPR1 OS=Solanum lycopersicum (Tomato) PE=1 SV=1
	LOX	Gorai.005G170200	1.19632	0	0	0	0	0	Lipoxygenase 6, chloroplastic (Precursor) GN=LOX6 OS=Arabidopsis thaliana (Mouse-ear cress) PE=2 SV=1
	LOX	Gorai.010G255600	6.0661	0	0	0	0	0	Linoleate 13S-lipoxygenase 3-1, chloroplastic (Precursor) GN=LOX3.1 OS=Solanum tuberosum (Potato) PE=1 SV=1
	LOX	Gorai.010G255700	0	0	0	0	-2.06917	-1.7975	Linoleate 13S-lipoxygenase 3-1, chloroplastic (Precursor) GN=LOX3.1 OS=Solanum tuberosum (Potato) PE=1 SV=1
	LOX	Gorai.006G087200	0	0	0	-7.26738	0	0	Linoleate 13S-lipoxygenase 3-1, chloroplastic (Precursor) GN=LOX3.1 OS=Solanum tuberosum (Potato) PE=1 SV=1
	LOX	Gorai.011G060400	4.30982	2.96232	0	0	0	0	Linoleate 13S-lipoxygenase 3-1, chloroplastic (Precursor) GN=LOX3.1 OS=Solanum tuberosum (Potato) PE=1 SV=1
	LOX	Gorai.009G071200	3.25019	0	0	0	1.80105	0	Linoleate 13S-lipoxygenase 2-1, chloroplastic (Precursor) GN=LOX2.1 OS=Solanum tuberosum (Potato) PE=1 SV=1
	AOS	Gorai.005G105800	1.31744	0	0	-1.74726	0	0	Allene oxide synthase, chloroplastic (Precursor) GN=MJB21.2 OS=Arabidopsis thaliana (Mouse-ear cress) PE=1 SV=3
	AOS	Gorai.009G274700	3.81045	0	0	0	0	0	Allene oxide synthase, chloroplastic (Precursor) GN=MJB21.2 OS=Arabidopsis thaliana (Mouse-ear cress) PE=1 SV=3
	AOS	Gorai.010G013700	2.34746	2.95316	1.91589	0	0	0	Allene oxide synthase, chloroplastic (Precursor) GN=CYP74A OS=Linum usitatissimum (Flax) PE=1 SV=1
	AOS	Gorai.008G043900	0	-2.60501	1.13631	0	0	0	Allene oxide synthase, chloroplastic (Precursor) GN=CYP74A OS=Linum usitatissimum (Flax) PE=1 SV=1
	AOS	Gorai.008G044100	3.24643	0	2.03296	0	0	0	Allene oxide synthase GN=CYP74A2 OS=Parthenium argentatum (Guayule rubber plant) PE=1 SV=2
	AOC4	Gorai.004G046100	4.73232	0	1.16205	1.68137	0	1.15253	Allene oxide cyclase 4, chloroplastic (Precursor) GN=AOC4 OS=Arabidopsis thaliana (Mouse-ear cress) PE=2 SV=1
	AOC4	Gorai.004G046400	6.14103	0	-2.44384	0	-1.22809	-1.58821	Allene oxide cyclase 4, chloroplastic (Precursor) GN=AOC4 OS=Arabidopsis thaliana (Mouse-ear cress) PE=2 SV=1
	AOC4	Gorai.004G046300	6.59966	1.63482	0	0	-1.18243	0	Allene oxide cyclase 4, chloroplastic (Precursor) GN=AOC4 OS=Arabidopsis thaliana (Mouse-ear cress) PE=2 SV=1
	AOC4	Gorai.008G185600	2.39951	0	0	0	-1.6806	0	Allene oxide cyclase 4, chloroplastic (Precursor) GN=AOC4 OS=Arabidopsis thaliana (Mouse-ear cress) PE=2 SV=1
	AOC3	Gorai.004G046200	4.15076	0	0	0	0	0	Allene oxide cyclase 3, chloroplastic (Precursor) GN=AOC3 OS=Arabidopsis thaliana (Mouse-ear cress) PE=2 SV=1
	4CLL5	Gorai.002G119500	0	-2.71275	-1.42737	0	0	0	4-coumarateCoA ligase-like 5 GN=F5M15.17 OS=Arabidopsis thaliana (Mouse-ear cress) PE=1 SV=2
	4CLL5	Gorai.005G113000	2.90441	0	0	0	0	0	4-coumarateCoA ligase-like 5 GN=F5M15.17 OS=Arabidopsis thaliana (Mouse-ear cress) PE=1 SV=2

## Sheet: GA
			Salt treatments
Diterpenoid biosynthesis	Gene name	gene ID	R3	R12	R48	L3	L12	L48	Gene function
GA	GA20OX1	Gorai.011G078700	-4.74316	0	0	-2.42134	-2.69083	-2.45977	Gibberellin 20 oxidase 1 GN=At4g25420 OS=Arabidopsis thaliana (Mouse-ear cress) PE=2 SV=2
	GA20OX2	Gorai.011G043800	4.72865	0	0	0	-1.38378	1.12464	Gibberellin 20 oxidase 2 GN=MIO24.5 OS=Arabidopsis thaliana (Mouse-ear cress) PE=2 SV=1
	GA20OX2	Gorai.010G015900	-1.25531	-2.48436	-1.20118	0	0	0	Gibberellin 20 oxidase 2 GN=MIO24.5 OS=Arabidopsis thaliana (Mouse-ear cress) PE=2 SV=1
	GA2OX1	Gorai.010G238400	0	3.28387	2.13386	5.04942	0	1.77384	Gibberellin 2-beta-dioxygenase GN=GA2OX1 OS=Phaseolus coccineus (Scarlet runner bean) PE=2 SV=1
	GA2OX2	Gorai.010G227700	-2.48933	-3.41811	-1.52721	0	0	-2.44412	Gibberellin 2-beta-dioxygenase 2 GN=GA2OX2 OS=Pisum sativum (Garden pea) PE=2 SV=1
	GA2OX1	Gorai.007G137400	-1.54977	-4.12715	-3.07343	-2.43238	0	-2.31611	Gibberellin 2-beta-dioxygenase GN=GA2OX1 OS=Phaseolus coccineus (Scarlet runner bean) PE=2 SV=1
	GA2OX2	Gorai.006G196600	-5.69878	-7.13008	-2.00065	0	0	0	Gibberellin 2-beta-dioxygenase 2 GN=GA2OX2 OS=Pisum sativum (Garden pea) PE=2 SV=1
	GA2OX2	Gorai.006G051400	-4.20707	-4.66992	-2.39429	-2.13967	0	0	Gibberellin 2-beta-dioxygenase 2 GN=GA2OX2 OS=Arabidopsis thaliana (Mouse-ear cress) PE=2 SV=1
	GA2OX1	Gorai.004G187300	-3.7352	-3.73577	-2.2926	0	0	0	Gibberellin 2-beta-dioxygenase 1 GN=GA2OX1 OS=Pisum sativum (Garden pea) PE=1 SV=1
	GA3OX1	Gorai.004G049800	1.30289	3.51557	2.36148	3.02885	0	0	Gibberellin 3-beta-dioxygenase 1 GN=LE OS=Pisum sativum (Garden pea) PE=1 SV=1
	GA3OX1	Gorai.001G145700	3.0356	3.0452	3.10898	0	0	0	Gibberellin 3-beta-dioxygenase 1 GN=LE OS=Pisum sativum (Garden pea) PE=1 SV=1
	GA2OX2	Gorai.001G104500	-1.44828	-2.81798	-1.77343	2.23054	0	0	Gibberellin 2-beta-dioxygenase 2 GN=GA2OX2 OS=Pisum sativum (Garden pea) PE=2 SV=1
	GA2OX1	Gorai.001G047500	-3.23427	-3.29924	-1.31472	0	0	0	Gibberellin 2-beta-dioxygenase 1 GN=GA2OX1 OS=Pisum sativum (Garden pea) PE=1 SV=1

## Sheet: CK
			Salt treatments
	Gene name	gene ID	R3	R12	R48	L3	L12	L48	Swissprot_annotation
Zeatin biosynthesis	IPT3	Gorai.004G082600	0	0	2.32074	0	0	0	Adenylate isopentenyltransferase 3, chloroplastic (Precursor) GN=IPT3 OS=Arabidopsis thaliana (Mouse-ear cress) PE=1 SV=1
CK	IPT5	Gorai.007G135400	-1.33187	-4.57185	-1.24679	0	0	2.64797	Adenylate isopentenyltransferase 3, chloroplastic (Precursor) GN=IPT3 OS=Arabidopsis thaliana (Mouse-ear cress) PE=1 SV=1
	IPT5	Gorai.011G169700	-2.30656	0	0	0	0	0	Adenylate isopentenyltransferase 5, chloroplastic (Precursor) GN=IPT5 OS=Arabidopsis thaliana (Mouse-ear cress) PE=1 SV=2
	IPT	Gorai.009G347400	0	-3.24835	0	0	0	0	Adenylate isopentenyltransferase OS=Humulus lupulus (European hop) PE=1 SV=1
	IPT	Gorai.012G122700	0	0	-3.15213	0	0	0	Adenylate isopentenyltransferase OS=Humulus lupulus (European hop) PE=1 SV=1
	CKX3	Gorai.001G012300	1.88353	3.60101	4.39662	0	0	0	Cytokinin dehydrogenase 3 (Precursor) GN=CKX3 OS=Arabidopsis thaliana (Mouse-ear cress) PE=1 SV=1
	CKX5	Gorai.009G198300	0	0	0	0	-1.51869	0	Cytokinin dehydrogenase 5 (Precursor) GN=F1B16.2 OS=Arabidopsis thaliana (Mouse-ear cress) PE=2 SV=1
	CKX5	Gorai.010G007500	4.05801	3.70319	2.73722	0	0	0	Cytokinin dehydrogenase 5 (Precursor) GN=F1B16.2 OS=Arabidopsis thaliana (Mouse-ear cress) PE=2 SV=1
	CKX6	Gorai.012G081000	4.77486	7.32631	1.54902	3.67018	0	0	Cytokinin dehydrogenase 6 (Precursor) GN=MAA21_70 OS=Arabidopsis thaliana (Mouse-ear cress) PE=2 SV=2
	CKX6	Gorai.011G295400	-2.0505	-4.45358	0	0	0	0	Cytokinin dehydrogenase 6 (Precursor) GN=MAA21_70 OS=Arabidopsis thaliana (Mouse-ear cress) PE=2 SV=2
	CKX6	Gorai.013G014800	1.65133	4.17836	3.64585	0	1.7126	0	Cytokinin dehydrogenase 6 (Precursor) GN=MAA21_70 OS=Arabidopsis thaliana (Mouse-ear cress) PE=2 SV=2
	CKX7	Gorai.013G221000	-2.66045	-2.1375	0	-3.08985	-3.26279	0	Cytokinin dehydrogenase 7 GN=F13M11.? OS=Arabidopsis thaliana (Mouse-ear cress) PE=1 SV=1
	CKX7	Gorai.004G286300	0	0	-1.55982	0	0	0	Cytokinin dehydrogenase 7 GN=F13M11.? OS=Arabidopsis thaliana (Mouse-ear cress) PE=1 SV=1
	CKX7	Gorai.010G096700	-2.77592	0	0	0	0	0	Cytokinin dehydrogenase 7 GN=F13M11.? OS=Arabidopsis thaliana (Mouse-ear cress) PE=1 SV=1
	C735A1	Gorai.008G056100	-2.85888	0	0	0	0	0	Cytokinin hydroxylase GN=CYP735A1 OS=Arabidopsis thaliana (Mouse-ear cress) PE=1 SV=1
	ZOG	Gorai.002G227900	3.47598	0	0	-3.24843	-1.07342	-1.4612	Zeatin O-glucosyltransferase GN=ZOG1 OS=Phaseolus lunatus (Lima bean) PE=2 SV=1

## Sheet: IAA
			Salt treatments
	Gene name	gene ID	R3	R12	R48	L3	L12	L48	Swissprot_annotation
Tryptophan metabolism	U74F1	Gorai.010G174800	1.61207	3.19446	2.39251	2.27551	1.11813	1.12547	UDP-glycosyltransferase 74F2 GN=F18O19.7 OS=Arabidopsis thaliana (Mouse-ear cress) PE=1 SV=1
IAA	U74B1	Gorai.005G183300	1.83717	2.71134	1.43722	0	0	0	UDP-glycosyltransferase 74B1 GN=UGT74B1 OS=Arabidopsis thaliana (Mouse-ear cress) PE=1 SV=1
	TAR2	Gorai.002G115900	1.42791	2.31528	2.06315	0	0	0	Tryptophan aminotransferase-related protein 2 GN=TAR2 OS=Arabidopsis thaliana (Mouse-ear cress) PE=2 SV=1
	YUC10	Gorai.010G248300	1.82601	2.6203	1.42383	0	0	0	Probable indole-3-pyruvate monooxygenase YUCCA10 GN=F27K7.7 OS=Arabidopsis thaliana (Mouse-ear cress) PE=2 SV=1
	YUC10	Gorai.003G157800	0	2.56338	1.45475	4.8486	1.40024	1.91688	Probable indole-3-pyruvate monooxygenase YUCCA10 GN=F27K7.7 OS=Arabidopsis thaliana (Mouse-ear cress) PE=2 SV=1
	YUC6	Gorai.006G189500	-2.44778	-2.03871	-1.29051	0	0	0	Indole-3-pyruvate monooxygenase YUCCA6 GN=T14C9.160 OS=Arabidopsis thaliana (Mouse-ear cress) PE=1 SV=1
	YUC6	Gorai.009G052000	0	-3.04201	-1.68929	0	0	0	Indole-3-pyruvate monooxygenase YUCCA6 GN=T14C9.160 OS=Arabidopsis thaliana (Mouse-ear cress) PE=1 SV=1
	YUC2	Gorai.001G198700	0	0	0	-1.62406	0	-1.04471	Indole-3-pyruvate monooxygenase YUCCA2 GN=F17N18.150 OS=Arabidopsis thaliana (Mouse-ear cress) PE=1 SV=1
