# Supplementary material for: Salt stress responsiveness of a wild cotton species (Gossypium klotzschianum) based on transcriptomic analysis
Source: PLoS One. 2017 May 26;12(5):e0178313. doi: 10.1371/journal.pone.0178313 (PMC5446155; doi:10.1371/journal.pone.0178313)
Supplement: S6 Table — (XLS) [file pone.0178313.s007.xls]

## Sheet: ABA
				Salt treatments
		Gene name	gene ID	R3	R12	R48	L3	L12	L48	Gene function
Abscisic acid	PYR/PYL	PYL9	Gorai.007G107500	0	0	1.98427	0	1.15398	0	Abscisic acid receptor PYL9 GN=F6F3.16 OS=Arabidopsis thaliana (Mouse-ear cress) PE=1 SV=1
		PYL8	Gorai.012G003800	0	0	1.12269	0	0	0	Abscisic acid receptor PYL8 GN=MFH8.10 OS=Arabidopsis thaliana (Mouse-ear cress) PE=1 SV=1
		PYL8	Gorai.006G200700	-1.3485	0	0	0	0	0	Abscisic acid receptor PYL8 GN=MFH8.10 OS=Arabidopsis thaliana (Mouse-ear cress) PE=1 SV=1
		PYL8	Gorai.008G270200	-1.16644	0	0	0	0	0	Abscisic acid receptor PYL8 GN=MFH8.10 OS=Arabidopsis thaliana (Mouse-ear cress) PE=1 SV=1
		PYL4	Gorai.009G323000	0	0	-2.84675	0	0	0	Abscisic acid receptor PYL4 GN=T19C21.20 OS=Arabidopsis thaliana (Mouse-ear cress) PE=1 SV=1
		PYL4	Gorai.011G290300	-1.67389	0	0	-1.7866	-3.25314	-2.9526	Abscisic acid receptor PYL4 GN=T19C21.20 OS=Arabidopsis thaliana (Mouse-ear cress) PE=1 SV=1
		PYL4	Gorai.002G266100	-1.38799	0	-1.38212	-2.17848	-1.52992	-2.97132	Abscisic acid receptor PYL4 GN=T19C21.20 OS=Arabidopsis thaliana (Mouse-ear cress) PE=1 SV=1
		PYL4	Gorai.006G185000	-2.5672	0	-1.75559	-2.27691	-2.84113	-3.55325	Abscisic acid receptor PYL4 GN=T19C21.20 OS=Arabidopsis thaliana (Mouse-ear cress) PE=1 SV=1
		PYL4	Gorai.010G194800	-2.22869	-1.9914	-1.93415	0	0	0	Abscisic acid receptor PYL4 GN=T19C21.20 OS=Arabidopsis thaliana (Mouse-ear cress) PE=1 SV=1
		PYL1	Gorai.003G181600	-1.88453	0	0	0	0	0	Abscisic acid receptor PYL1 GN=MZA15.21 OS=Arabidopsis thaliana (Mouse-ear cress) PE=1 SV=1
		PYL1	Gorai.007G031800	-2.14271	-2.34785	-1.89256	0	0	0	Abscisic acid receptor PYL1 GN=MZA15.21 OS=Arabidopsis thaliana (Mouse-ear cress) PE=1 SV=1
	PP2C	PP2C75	Gorai.008G282600	4.64459	3.37547	3.56757	3.86942	2.74642	2.87171	Probable protein phosphatase 2C 75 GN=AHG1 OS=Arabidopsis thaliana (Mouse-ear cress) PE=2 SV=1
		PP2C78	Gorai.009G096200	5.43895	4.49316	3.92632	5.47173	3.34436	5.27435	Probable protein phosphatase 2C 78 GN=At5g59220 OS=Arabidopsis thaliana (Mouse-ear cress) PE=2 SV=1
		PP2C8	Gorai.012G003400	7.55861	7.36396	5.77229	2.62474	1.79894	4.87262	Probable protein phosphatase 2C 8 GN=OSJNBa0049H05.30 OS=Oryza sativa subsp. japonica (Rice) PE=2 SV=1
		PP2C8	Gorai.008G269800	5.89576	5.44954	4.93541	2.94643	0	1.74752	Probable protein phosphatase 2C 8 GN=OSJNBa0049H05.30 OS=Oryza sativa subsp. japonica (Rice) PE=2 SV=1
		PP2C8	Gorai.006G201000	6.54566	8.12244	4.37536	3.4555	0	0	Probable protein phosphatase 2C 8 GN=OSJNBa0049H05.30 OS=Oryza sativa subsp. japonica (Rice) PE=2 SV=1
		PP2C3	Gorai.003G128900	4.88966	0	2.67666	2.49766	0	2.74427	Protein phosphatase 2C 3 GN=AIP1 OS=Arabidopsis thaliana (Mouse-ear cress) PE=1 SV=1
		PP2C37	Gorai.013G022100	1.23132	2.63174	2.31265	2.48221	1.94788	1.97855	Protein phosphatase 2C 37 GN=F24K9.8 OS=Arabidopsis thaliana (Mouse-ear cress) PE=1 SV=1
		PP2C37	Gorai.011G268200	2.31261	3.78272	1.72816	0	0	1.3648	Protein phosphatase 2C 37 GN=F24K9.8 OS=Arabidopsis thaliana (Mouse-ear cress) PE=1 SV=1
		PP2C37	Gorai.012G072200	1.53848	0	1.42121	0	0	0	Protein phosphatase 2C 37 GN=F24K9.8 OS=Arabidopsis thaliana (Mouse-ear cress) PE=1 SV=1
		PP2C56	Gorai.010G076700	3.53224	3.35287	1.75943	2.18885	0	0	Protein phosphatase 2C 56 GN=ABI1 OS=Arabidopsis thaliana (Mouse-ear cress) PE=1 SV=2
		PP2C77	Gorai.001G013500	2.84523	2.51677	2.59858	2.65799	1.97412	1.88172	Protein phosphatase 2C 77 GN=ABI2 OS=Arabidopsis thaliana (Mouse-ear cress) PE=1 SV=1
		PP2C77	Gorai.004G284400	3.22196	3.27915	1.83281	2.35285	1.31647	1.64776	Protein phosphatase 2C 77 GN=ABI2 OS=Arabidopsis thaliana (Mouse-ear cress) PE=1 SV=1
		PP2C77	Gorai.013G230300	0	0	0	2.63814	1.29789	1.41943	Protein phosphatase 2C 77 GN=ABI2 OS=Arabidopsis thaliana (Mouse-ear cress) PE=1 SV=1
	SnRK2	SAPK1	Gorai.009G234800	0	0	1.48836	2.49125	0	0	Serine/threonine-protein kinase SAPK1 GN=OOSJNBa0017N12.8 OS=Oryza sativa subsp. japonica (Rice) PE=1 SV=1
		SAPK1	Gorai.007G059900	-1.83533	0	0	0	0	0	Serine/threonine-protein kinase SAPK1 GN=OOSJNBa0017N12.8 OS=Oryza sativa subsp. japonica (Rice) PE=1 SV=1
		SAPK2	Gorai.007G234800	1.71967	3.45977	2.35155	3.27216	1.66613	0	Serine/threonine-protein kinase SAPK2 GN=SAPK2 OS=Oryza sativa subsp. indica (Rice) PE=2 SV=2
		SAPK3	Gorai.004G191500	0	0	0	1.75652	1.16688	1.51228	Serine/threonine-protein kinase SAPK3 GN=OSJNBa0027P10.6 OS=Oryza sativa subsp. japonica (Rice) PE=1 SV=1
	ABF	ABI5	Gorai.008G024700	2.88455	3.23264	2.66156	2.96637	2.11689	1.71673	ABSCISIC ACID-INSENSITIVE 5-like protein 7 GN=MVI11.7 OS=Arabidopsis thaliana (Mouse-ear cress) PE=1 SV=1
		ABI5	Gorai.013G044500	0	0	0	0	1.38552	0	ABSCISIC ACID-INSENSITIVE 5-like protein 7 GN=MVI11.7 OS=Arabidopsis thaliana (Mouse-ear cress) PE=1 SV=1
		ABI5	Gorai.005G237400	1.49782	2.81325	1.9294	0	0	0	ABSCISIC ACID-INSENSITIVE 5-like protein 6 OS=Arabidopsis thaliana (Mouse-ear cress) PE=1 SV=1
		ABI5	Gorai.009G212600	2.87665	2.32242	2.95171	0	1.23837	0	ABSCISIC ACID-INSENSITIVE 5-like protein 5 GN=T2P3 OS=Arabidopsis thaliana (Mouse-ear cress) PE=1 SV=1
		ABI5	Gorai.005G102300	0	1.75358	2.37314	0	1.16736	0	ABSCISIC ACID-INSENSITIVE 5-like protein 5 GN=T2P3 OS=Arabidopsis thaliana (Mouse-ear cress) PE=1 SV=1
		ABI5	Gorai.006G155600	0	-3.12972	-2.46632	2.11483	0	0	Protein ABSCISIC ACID-INSENSITIVE 5 GN=At2g36270 OS=Arabidopsis thaliana (Mouse-ear cress) PE=1 SV=1

## Sheet: ETH
				Salt treatments
	Gene name		gene ID	R3	R12	R48	L3	L12	L48	Gene function
Ethylene	ETR	ETR2	Gorai.005G047900	1.78272	3.6185	1.83756	2.02234	0	0	Ethylene receptor 2 GN=ETR2 OS=Arabidopsis thaliana (Mouse-ear cress) PE=1 SV=2
		ETR1	Gorai.009G358200	0	0	0	0	0	-1.24195	Ethylene receptor GN=ETR1 OS=Prunus persica (Peach) PE=2 SV=1
	EIN3/EIL	EIN3	Gorai.001G042600	1.45357	0	0	2.52372	0	0	EIN3-binding F-box protein 1 GN=F13B15.15 OS=Arabidopsis thaliana (Mouse-ear cress) PE=1 SV=1
		EIN3	Gorai.009G017100	0	0	0	1.69286	0	0	EIN3-binding F-box protein 1 GN=F13B15.15 OS=Arabidopsis thaliana (Mouse-ear cress) PE=1 SV=1
		EIN3	Gorai.001G192700	1.74566	2.08182	1.29101	1.63384	0	0	Protein ETHYLENE INSENSITIVE 3 GN=EIN3 OS=Arabidopsis thaliana (Mouse-ear cress) PE=1 SV=1
		EIN3	Gorai.004G227800	1.71104	1.9744	1.0437	0	0	0	Protein ETHYLENE INSENSITIVE 3 GN=EIN3 OS=Arabidopsis thaliana (Mouse-ear cress) PE=1 SV=1
		EIN3	Gorai.013G266300	0	0	0	0	0	1.0916	Protein ETHYLENE INSENSITIVE 3 GN=EIN3 OS=Arabidopsis thaliana (Mouse-ear cress) PE=1 SV=1
	AP2/ERFs	ERF92	Gorai.011G173000	3.81951	6.00418	0	4.78225	0	4.02061	Ethylene-responsive transcription factor 1B GN=K14B15.15 OS=Arabidopsis thaliana (Mouse-ear cress) PE=1 SV=2
		ERF92	Gorai.007G281000	0	4.30401	0	3.44182	0	0	Ethylene-responsive transcription factor 1B GN=K14B15.15 OS=Arabidopsis thaliana (Mouse-ear cress) PE=1 SV=2
		ERF92	Gorai.005G049300	2.28121	5.8251	2.13104	3.37572	0	1.61887	Ethylene-responsive transcription factor 1B GN=K14B15.15 OS=Arabidopsis thaliana (Mouse-ear cress) PE=1 SV=2
		ERF92	Gorai.013G186700	0	5.12642	0	0	0	0	Ethylene-responsive transcription factor 1B GN=K14B15.15 OS=Arabidopsis thaliana (Mouse-ear cress) PE=1 SV=2
		ERF92	Gorai.013G186800	-2.10674	-2.18012	-3.11868	0	-1.1749	0	Ethylene-responsive transcription factor 1B GN=K14B15.15 OS=Arabidopsis thaliana (Mouse-ear cress) PE=1 SV=2

## Sheet: BR
			Salt treatments
	Gene name	gene ID	R3	R12	R48	L3	L12	L48	Gene function
Brassinosteroid	BAK1	Gorai.013G063100	0	0	-5.88978	0	0	0	BRASSINOSTEROID INSENSITIVE 1-associated receptor kinase 1 (Precursor) GN=F17M5.190 OS=Arabidopsis thaliana (Mouse-ear cress) PE=1 SV=2	somatic embryogenesis receptor kinase like 1 variant A [Gossypium hirsutum]
		Gorai.013G062900	0	0	0	4.15795	0	0	BRASSINOSTEROID INSENSITIVE 1-associated receptor kinase 1 (Precursor) GN=F17M5.190 OS=Arabidopsis thaliana (Mouse-ear cress) PE=1 SV=2	somatic embryogenesis receptor-like kinase 4 protein [Gossypium hirsutum]
	BRI1	Gorai.003G048200	0	-2.58698	0	0	0	0	Protein BRASSINOSTEROID INSENSITIVE 1 (Precursor) GN=BRI1 OS=Arabidopsis thaliana (Mouse-ear cress) PE=1 SV=1	Leucine-rich receptor-like protein kinase family protein [Theobroma cacao]
		Gorai.002G149600	0	0	0	0	-1.34373	0	Protein BRASSINOSTEROID INSENSITIVE 1 (Precursor) GN=BRI1 OS=Arabidopsis thaliana (Mouse-ear cress) PE=1 SV=1	Leucine-rich receptor-like protein kinase family protein [Theobroma cacao]
	BKI1	Gorai.002G131700	2.85395	0	0	0	0	0	BRI1 kinase inhibitor 1 GN=BKI1 OS=Arabidopsis thaliana (Mouse-ear cress) PE=1 SV=1	BRI1 kinase inhibitor 1 [Theobroma cacao]
		Gorai.009G211200	0	0	0	-2.51553	-1.33384	-1.75362	BRI1 kinase inhibitor 1 GN=BKI1 OS=Arabidopsis thaliana (Mouse-ear cress) PE=1 SV=1	BRI1 kinase inhibitor 1 [Theobroma cacao]
	BZR1/2	Gorai.009G204600	1.46425	0	0	0	0	0	Protein BRASSINAZOLE-RESISTANT 1 GN=F9E10_7 OS=Arabidopsis thaliana (Mouse-ear cress) PE=1 SV=1	Brassinosteroid signaling positive regulator family protein [Theobroma cacao]
		Gorai.005G107000	-1.21763	0	0	-2.49925	0	0	Protein BRASSINAZOLE-RESISTANT 1 GN=F9E10_7 OS=Arabidopsis thaliana (Mouse-ear cress) PE=1 SV=1	Brassinosteroid signaling positive regulator family protein [Theobroma cacao]
	CYCD3	Gorai.012G149300	-3.14877	-3.28586	-2.16871	-2.49547	0	0	Cyclin-D3-1 GN=F28A23.80 OS=Arabidopsis thaliana (Mouse-ear cress) PE=1 SV=3	Cyclin-D3-1 -like protein [Gossypium arboreum]
		Gorai.013G046400	-2.19699	-1.82592	0	-5.47163	-1.4139	0	Cyclin-D3-1 GN=F28A23.80 OS=Arabidopsis thaliana (Mouse-ear cress) PE=1 SV=3	Cyclin-D3-1 -like protein [Gossypium arboreum]
		Gorai.005G235600	-2.33897	-1.96135	0	-4.45522	0	0	Cyclin-D3-1 GN=F28A23.80 OS=Arabidopsis thaliana (Mouse-ear cress) PE=1 SV=3	Cyclin-D3-1 [Theobroma cacao]
		Gorai.005G101100	0	-2.1774	0	-3.5814	0	0	Cyclin-D3-1 GN=F28A23.80 OS=Arabidopsis thaliana (Mouse-ear cress) PE=1 SV=3	Cyclin-D3-1 -like protein [Gossypium arboreum]
		Gorai.009G215600	0	-2.33937	0	0	0	0	Cyclin-D3-1 GN=F28A23.80 OS=Arabidopsis thaliana (Mouse-ear cress) PE=1 SV=3	Cyclin-D3-1 -like protein [Gossypium arboreum]
		Gorai.003G027100	0	-2.66225	0	0	0	0	Cyclin-D3-3 GN=CYCD3-3 OS=Arabidopsis thaliana (Mouse-ear cress) PE=2 SV=1	Cyclin-D3-2 -like protein [Gossypium arboreum]
		Gorai.011G106700	0	-3.2217	0	0	0	0	Cyclin-D3-3 GN=CYCD3-3 OS=Arabidopsis thaliana (Mouse-ear cress) PE=2 SV=1	Cyclin-D3-2 -like protein [Gossypium arboreum]
		Gorai.002G133500	0	0	0	-3.64978	0	0	Cyclin-D3-3 GN=CYCD3-3 OS=Arabidopsis thaliana (Mouse-ear cress) PE=2 SV=1	CYCD3-2: Cyclin-D3-2 [Gossypium arboreum]

## Sheet: JA
				Salt treatments
	Gene name		gene ID	R3	R12	R48	L3	L12	L48	Gene function
Jasmonic acid	COI	COI1	Gorai.005G081800	0	0	-2.79923	0	-2.15167	0	Coronatine-insensitive protein 1 GN=T28M21.10 OS=Arabidopsis thaliana (Mouse-ear cress) PE=1 SV=1
	JAZ	TIFY 10A	Gorai.004G285100	3.71466	0	0	2.62255	0	0	Protein TIFY 10A GN=T29M8.5 OS=Arabidopsis thaliana (Mouse-ear cress) PE=1 SV=1
		TIFY 10A	Gorai.009G036800	5.19293	2.01854	1.13678	2.38392	0	1.31227	Protein TIFY 10A GN=T29M8.5 OS=Arabidopsis thaliana (Mouse-ear cress) PE=1 SV=1
		TIFY 10A	Gorai.010G090600	2.75867	0	0	0	0	0	Protein TIFY 10A GN=T29M8.5 OS=Arabidopsis thaliana (Mouse-ear cress) PE=1 SV=1
		TIFY 11B	Gorai.011G062000	2.89345	0	0	0	0	0	Protein TIFY 11B GN=T10D10.8 OS=Arabidopsis thaliana (Mouse-ear cress) PE=1 SV=1
		TIFY 6B	Gorai.008G291000	2.05083	0	1.06532	0	0	0	Protein TIFY 6B GN=MEB5.8 OS=Arabidopsis thaliana (Mouse-ear cress) PE=1 SV=1
		TIFY 6B	Gorai.002G173700	3.56137	0	0	0	0	0	Protein TIFY 6B GN=MEB5.8 OS=Arabidopsis thaliana (Mouse-ear cress) PE=1 SV=1
		TIFY 6B	Gorai.009G330500	3.45321	0	-1.38844	-1.71389	-1.76218	0	Protein TIFY 6B GN=MEB5.8 OS=Arabidopsis thaliana (Mouse-ear cress) PE=1 SV=1
		TIFY 9	Gorai.002G021800	4.52431	3.96439	0	3.19563	0	0	Protein TIFY 9 GN=T31B5.40 OS=Arabidopsis thaliana (Mouse-ear cress) PE=1 SV=1
		TIFY 9	Gorai.005G196200	5.57145	3.98562	1.35431	1.79724	0	0	Protein TIFY 9 GN=T31B5.40 OS=Arabidopsis thaliana (Mouse-ear cress) PE=1 SV=1
	MYC	MYC2	Gorai.004G184800	1.55022	0	0	0	0	0	Transcription factor MYC2 GN=At1g32640 OS=Arabidopsis thaliana (Mouse-ear cress) PE=1 SV=2
		MYC2	Gorai.008G226300	1.19453	0	0	0	0	0	Transcription factor MYC2 GN=At1g32640 OS=Arabidopsis thaliana (Mouse-ear cress) PE=1 SV=2
		MYC2	Gorai.006G216700	2.21965	0	0	0	0	0	Transcription factor MYC2 GN=At1g32640 OS=Arabidopsis thaliana (Mouse-ear cress) PE=1 SV=2

## Sheet: GA
				Salt treatments
		Gene name	gene ID	R3	R12	R48	L3	L12	L48	Gene function
Gibberellin	GID1	GID1B	Gorai.008G007200	2.47923	2.34536	2.61435	5.14724	2.25581	2.75813	Gibberellin receptor GID1B GN=T20O10.110 OS=Arabidopsis thaliana (Mouse-ear cress) PE=1 SV=1
		GID1B	Gorai.007G132800	1.64699	0	1.13536	2.61563	1.39882	0	Gibberellin receptor GID1B GN=T20O10.110 OS=Arabidopsis thaliana (Mouse-ear cress) PE=1 SV=1
		GID1B	Gorai.004G214300	0	0	0	1.75262	0	0	Gibberellin receptor GID1B GN=T20O10.110 OS=Arabidopsis thaliana (Mouse-ear cress) PE=1 SV=1
	DELLA	GAI	Gorai.010G067000	-1.45356	-4.65471	-1.85813	-2.64734	-2.32628	-1.99996	DELLA protein GAI GN=F10B6.34 OS=Arabidopsis thaliana (Mouse-ear cress) PE=1 SV=1
		GAI	Gorai.009G021700	-1.25257	-4.24378	0	-1.94328	-1.84437	0	DELLA protein GAI GN=F10B6.34 OS=Arabidopsis thaliana (Mouse-ear cress) PE=1 SV=1
		GAI	Gorai.001G089400	0	0	-1.33226	0	0	0	DELLA protein GAI GN=GAI OS=Gossypium hirsutum (Upland cotton) PE=2 SV=1
		GAIP-B	Gorai.002G177000	0	-1.86698	0	0	0	0	DELLA protein GAIP-B GN=GAIPB OS=Cucurbita maxima (Pumpkin) PE=2 SV=1
	TF/PIF	PIF1	Gorai.012G124100	0	0	0	-3.42165	0	0	Transcription factor PIF1 GN=T2G17.2 OS=Arabidopsis thaliana (Mouse-ear cress) PE=1 SV=1
		PIF3	Gorai.001G148300	0	0	0	-2.18131	0	0	Transcription factor PIF3 GN=F14J9.19 OS=Arabidopsis thaliana (Mouse-ear cress) PE=1 SV=1

## Sheet: CK
			Salt treatments
	Gene name	gene ID	R3	R12	R48	L3	L12	L48	Gene function
Cytokinin	CRE1	Gorai.001G192400	-1.72974	-1.76596	-1.36973	0	0	-1.30698	Histidine kinase 2 GN=AHK2 OS=Arabidopsis thaliana (Mouse-ear cress) PE=1 SV=1
		Gorai.007G166900	-1.47536	0	-1.08744	-1.60896	0	0	Histidine kinase 2 GN=AHK2 OS=Arabidopsis thaliana (Mouse-ear cress) PE=1 SV=1
		Gorai.005G165600	1.33363	3.32242	2.11129	0	0	0	Histidine kinase 3 GN=F17L21.11 OS=Arabidopsis thaliana (Mouse-ear cress) PE=1 SV=1
		Gorai.002G182200	0	0	0	0	1.01078	0	Histidine kinase 3 GN=F17L21.11 OS=Arabidopsis thaliana (Mouse-ear cress) PE=1 SV=1
		Gorai.008G170200	-1.63683	-2.67361	0	-2.62994	-1.80236	1.72445	Histidine kinase 4 GN=T23K3.2 OS=Arabidopsis thaliana (Mouse-ear cress) PE=1 SV=1
		Gorai.013G031500	-1.41122	-3.15582	0	-3.79141	-1.97862	0	Histidine kinase 4 GN=T23K3.2 OS=Arabidopsis thaliana (Mouse-ear cress) PE=1 SV=1
		Gorai.005G153000	0	-3.36203	0	-3.83613	0	0	Histidine kinase 4 GN=T23K3.2 OS=Arabidopsis thaliana (Mouse-ear cress) PE=1 SV=1
	AHP	Gorai.011G182900	0	-1.7609	0	0	0	0	Histidine-containing phosphotransfer protein 1 GN=MIL23.8 OS=Arabidopsis thaliana (Mouse-ear cress) PE=1 SV=1
		Gorai.013G203600	0	-1.82384	0	0	0	0	Histidine-containing phosphotransfer protein 1 GN=MIL23.8 OS=Arabidopsis thaliana (Mouse-ear cress) PE=1 SV=1
		Gorai.007G291700	0	0	0	0	-1.35884	-1.66212	Histidine-containing phosphotransfer protein 1 GN=MIL23.8 OS=Arabidopsis thaliana (Mouse-ear cress) PE=1 SV=1
		Gorai.006G256600	0	0	0	-2.06455	0	0	Histidine-containing phosphotransfer protein 1 GN=MIL23.8 OS=Arabidopsis thaliana (Mouse-ear cress) PE=1 SV=1
		Gorai.006G156600	-1.7909	0	-1.29037	2.35039	0	0	Histidine-containing phosphotransfer protein 1 GN=OJ1155_H10.30 OS=Oryza sativa subsp. japonica (Rice) PE=1 SV=1
		Gorai.009G302700	0	0	2.9601	0	0	0	Histidine-containing phosphotransfer protein 1 GN=OJ1155_H10.30 OS=Oryza sativa subsp. japonica (Rice) PE=1 SV=1
		Gorai.009G087000	1.23792	0	0	-1.92824	0	0	Histidine-containing phosphotransfer protein 1 GN=OJ1155_H10.30 OS=Oryza sativa subsp. japonica (Rice) PE=1 SV=1
		Gorai.011G071100	-2.57373	-5.08597	-3.23658	0	0	0	Histidine-containing phosphotransfer protein 4 GN=AHP4 OS=Arabidopsis thaliana (Mouse-ear cress) PE=1 SV=2
		Gorai.009G137400	0	-2.06017	-1.99099	0	0	0	Histidine-containing phosphotransfer protein 4 GN=AHP4 OS=Arabidopsis thaliana (Mouse-ear cress) PE=1 SV=2
	B-ARR	Gorai.001G030600	2.07619	2.36823	1.18414	1.66959	0	0	Two-component response regulator ARR12 GN=ARR12 OS=Arabidopsis thaliana (Mouse-ear cress) PE=2 SV=2
		Gorai.010G243900	-1.73569	-2.72227	0	0	0	0	Two-component response regulator ARR12 GN=ARR12 OS=Arabidopsis thaliana (Mouse-ear cress) PE=2 SV=2
		Gorai.006G187400	0	0	0	0	-1.35838	0	Two-component response regulator ARR15 GN=ARR15 OS=Arabidopsis thaliana (Mouse-ear cress) PE=1 SV=1
		Gorai.009G294000	-3.85163	-5.44416	-4.62356	-4.04509	0	0	Two-component response regulator ARR17 GN=ARR17 OS=Arabidopsis thaliana (Mouse-ear cress) PE=2 SV=1
		Gorai.009G054200	-3.11755	-2.65941	-1.28083	0	0	0	Two-component response regulator ARR18 GN=ARR18 OS=Arabidopsis thaliana (Mouse-ear cress) PE=2 SV=2
	A-ARR	Gorai.002G029300	3.87242	0	0	0	0	0	Two-component response regulator ARR2 OS=Arabidopsis thaliana (Mouse-ear cress) PE=1 SV=1
		Gorai.012G123500	0	-1.65277	0	0	-1.25013	0	Two-component response regulator ARR4 GN=T10O24.8 OS=Arabidopsis thaliana (Mouse-ear cress) PE=1 SV=1
		Gorai.013G004700	0	0	0	2.51451	0	0	Two-component response regulator ARR8 GN=F13H10.14 OS=Arabidopsis thaliana (Mouse-ear cress) PE=1 SV=1
		Gorai.012G017600	-1.57067	-2.43806	0	0	-1.46987	0	Two-component response regulator ARR8 GN=F13H10.14 OS=Arabidopsis thaliana (Mouse-ear cress) PE=1 SV=1
		Gorai.009G246600	-2.52387	-2.40376	0	0	0	0	Two-component response regulator ARR8 GN=F13H10.14 OS=Arabidopsis thaliana (Mouse-ear cress) PE=1 SV=1
		Gorai.010G051300	-1.87912	-3.16169	0	0	0	0	Two-component response regulator ARR9 GN=F24I3.120 OS=Arabidopsis thaliana (Mouse-ear cress) PE=1 SV=1
		Gorai.011G214300	0	0	0	0	0	1.07198	Two-component response regulator ARR9 GN=F24I3.120 OS=Arabidopsis thaliana (Mouse-ear cress) PE=1 SV=1

## Sheet: IAA
			Salt treatments
	Gene name	gene ID	R3	R12	R48	L3	L12	L48	Gene function
Auxin	ARF	Gorai.010G157400	0	-2.14972	-1.14525	0	0	0	Auxin response factor 3 GN=T1B8.30 OS=Arabidopsis thaliana (Mouse-ear cress) PE=1 SV=2
		Gorai.002G124400	1.44153	0	1.38331	0	0	1.29371	Auxin response factor 5 GN=F6F9.10 OS=Arabidopsis thaliana (Mouse-ear cress) PE=1 SV=3
		Gorai.009G196100	1.75873	0	0	0	0	0	Auxin response factor 5 GN=F6F9.10 OS=Arabidopsis thaliana (Mouse-ear cress) PE=1 SV=3
		Gorai.003G078000	0	-2.26383	0	0	0	0	Auxin response factor 9 GN=ARF9 OS=Arabidopsis thaliana (Mouse-ear cress) PE=1 SV=1
		Gorai.007G026900	-1.33692	0	0	0	0	0	Auxin response factor 9 GN=ARF9 OS=Arabidopsis thaliana (Mouse-ear cress) PE=1 SV=1
	LAX	Gorai.012G112900	-1.55754	-1.73519	0	0	0	-1.44179	Auxin transporter-like protein 2 GN=LAX2 OS=Medicago truncatula (Barrel medic) PE=2 SV=1
		Gorai.011G283900	0	-3.39554	0	0	0	-2.15679	Auxin transporter-like protein 2 GN=LAX2 OS=Medicago truncatula (Barrel medic) PE=2 SV=1
		Gorai.006G181400	-1.67763	0	0	-2.23434	-1.4919	-1.56163	Auxin transporter-like protein 2 GN=LAX2 OS=Medicago truncatula (Barrel medic) PE=2 SV=1
		Gorai.002G262100	0	0	0	0	0	-1.39171	Auxin transporter-like protein 2 GN=LAX2 OS=Medicago truncatula (Barrel medic) PE=2 SV=1
		Gorai.002G195200	-1.23847	-2.9642	0	-2.75281	0	0	Auxin transporter-like protein 5 GN=LAX5 OS=Medicago truncatula (Barrel medic) PE=2 SV=1
		Gorai.013G200800	-1.432	-3.97675	-1.72974	-2.31758	-2.26114	-2.54335	Auxin-induced protein 22B GN=AUX22B OS=Vigna radiata var. radiata (Mung bean) PE=2 SV=1
	AUX/IAA	Gorai.005G046400	1.66217	0	0	0	0	0	Auxin-induced protein 22B GN=AUX22B OS=Vigna radiata var. radiata (Mung bean) PE=2 SV=1
		Gorai.007G277000	1.83827	5.14648	0	1.61984	0	-1.41599	Auxin-induced protein 22D GN=AUX22D OS=Vigna radiata var. radiata (Mung bean) PE=2 SV=1
		Gorai.006G245900	0	0	0	0	-1.48955	0	Auxin-induced protein 22D GN=AUX22D OS=Vigna radiata var. radiata (Mung bean) PE=2 SV=1
		Gorai.009G132300	0	-2.76867	0	0	-1.28732	-2.54649	Auxin-induced protein AUX22 GN=AUX22 OS=Glycine max (Soybean) PE=2 SV=1
		Gorai.007G141900	-2.49569	-2.92935	0	0	0	0	Auxin-induced protein AUX28 GN=AUX28 OS=Glycine max (Soybean) PE=2 SV=1
		Gorai.001G242900	0	-2.93527	0	0	0	-1.28988	Auxin-induced protein AUX28 GN=AUX28 OS=Glycine max (Soybean) PE=2 SV=1
		Gorai.004G222500	2.24217	0	0	0	1.46453	0	Auxin-responsive protein IAA11 GN=IAA11 OS=Arabidopsis thaliana (Mouse-ear cress) PE=1 SV=1
		Gorai.011G180100	-1.44816	0	0	0	0	0	Auxin-responsive protein IAA13 GN=IAA13 OS=Arabidopsis thaliana (Mouse-ear cress) PE=1 SV=2
		Gorai.006G250900	-1.35555	0	0	0	0	0	Auxin-responsive protein IAA13 GN=IAA13 OS=Arabidopsis thaliana (Mouse-ear cress) PE=1 SV=2
		Gorai.005G046500	0	-4.17621	-1.52425	-1.91119	-2.41189	-2.12698	Auxin-responsive protein IAA14 OS=Arabidopsis thaliana (Mouse-ear cress) PE=1 SV=2
		Gorai.006G246000	0	-4.76234	0	0	0	0	Auxin-responsive protein IAA14 OS=Arabidopsis thaliana (Mouse-ear cress) PE=1 SV=2
		Gorai.013G200700	0	-1.7144	0	0	0	0	Auxin-responsive protein IAA16 GN=IAA16 OS=Arabidopsis thaliana (Mouse-ear cress) PE=1 SV=1
		Gorai.007G276900	0	0	0	0	1.3732	0	Auxin-responsive protein IAA16 GN=IAA16 OS=Arabidopsis thaliana (Mouse-ear cress) PE=1 SV=1
		Gorai.009G132200	0	0	0	0	-1.16446	0	Auxin-responsive protein IAA16 GN=IAA16 OS=Arabidopsis thaliana (Mouse-ear cress) PE=1 SV=1
		Gorai.010G231100	1.94141	0	0	0	0	0	Auxin-responsive protein IAA18 GN=IAA18 OS=Arabidopsis thaliana (Mouse-ear cress) PE=1 SV=2
		Gorai.009G048400	0	0	0	2.23828	0	1.11769	Auxin-responsive protein IAA18 GN=IAA18 OS=Arabidopsis thaliana (Mouse-ear cress) PE=1 SV=2
		Gorai.010G062000	0	0	0	0	-1.634	0	Auxin-responsive protein IAA20 OS=Oryza sativa subsp. japonica (Rice) PE=2 SV=1
		Gorai.009G137500	1.59314	2.54852	1.14599	0	0	0	Auxin-responsive protein IAA26 GN=MDC8.13 OS=Arabidopsis thaliana (Mouse-ear cress) PE=1 SV=2
		Gorai.011G070800	0	-2.51727	0	0	0	0	Auxin-responsive protein IAA26 GN=MDC8.13 OS=Arabidopsis thaliana (Mouse-ear cress) PE=1 SV=2
		Gorai.009G026700	-1.77183	-2.61994	0	0	0	0	Auxin-responsive protein IAA27 GN=F19B15.110 OS=Arabidopsis thaliana (Mouse-ear cress) PE=1 SV=1
		Gorai.009G135900	1.21964	0	0	0	0	0	Auxin-responsive protein IAA27 GN=F19B15.110 OS=Arabidopsis thaliana (Mouse-ear cress) PE=1 SV=1
		Gorai.001G043900	-1.52444	0	-1.71945	-2.46765	0	1.25824	Auxin-responsive protein IAA29 GN=IAA29 OS=Arabidopsis thaliana (Mouse-ear cress) PE=2 SV=2
		Gorai.011G170700	-2.84988	-2.43757	0	0	-2.38785	-1.65175	Auxin-responsive protein IAA4 GN=MQD19.3 OS=Arabidopsis thaliana (Mouse-ear cress) PE=1 SV=2
		Gorai.010G031600	-1.32479	-2.57963	0	-1.8789	0	0	Auxin-responsive protein IAA9 GN=IAA9 OS=Arabidopsis thaliana (Mouse-ear cress) PE=1 SV=1
	GH3	Gorai.012G029800	2.27573	1.85953	1.12185	2.54791	0	0	Indole-3-acetic acid-amido synthetase GH3.17 OS=Arabidopsis thaliana (Mouse-ear cress) PE=1 SV=1
		Gorai.005G197700	0	0	0	0	-1.76111	-2.93219	Indole-3-acetic acid-amido synthetase GH3.17 OS=Arabidopsis thaliana (Mouse-ear cress) PE=1 SV=1
		Gorai.002G079500	-1.17958	-4.61432	-2.24971	0	0	-2.65113	Indole-3-acetic acid-amido synthetase GH3.6 GN=F24B18.13 OS=Arabidopsis thaliana (Mouse-ear cress) PE=1 SV=1
		Gorai.002G079600	0	0	0	-2.46537	0	0	Indole-3-acetic acid-amido synthetase GH3.6 GN=F24B18.13 OS=Arabidopsis thaliana (Mouse-ear cress) PE=1 SV=1
		Gorai.005G234200	2.49174	0	-1.25499	2.11357	0	0	Probable indole-3-acetic acid-amido synthetase GH3.1 GN=GH3.1 OS=Arabidopsis thaliana (Mouse-ear cress) PE=2 SV=1
		Gorai.004G152800	2.21157	0	0	1.76566	0	0	Probable indole-3-acetic acid-amido synthetase GH3.5 GN=OSJNBa0009C07.16 OS=Oryza sativa subsp. japonica (Rice) PE=2 SV=1
		Gorai.004G214900	0	0	0	3.92311	0	0	Probable indole-3-acetic acid-amido synthetase GH3.6 GN=OJ1607_F09.5 OS=Oryza sativa subsp. japonica (Rice) PE=2 SV=2
		Gorai.002G124000	-4.24939	-5.47375	0	-4.34436	-1.79947	0	Indole-3-acetic acid-induced protein ARG7 GN=ARG7 OS=Vigna radiata var. radiata (Mung bean) PE=2 SV=1
		Gorai.008G157200	-1.42195	0	0	2.43324	0	0	Indole-3-acetic acid-induced protein ARG7 GN=ARG7 OS=Vigna radiata var. radiata (Mung bean) PE=2 SV=1
		Gorai.009G195800	0	0	0	-2.41143	0	-2.32541	Indole-3-acetic acid-induced protein ARG7 GN=ARG7 OS=Vigna radiata var. radiata (Mung bean) PE=2 SV=1
	SAUR	Gorai.003G168900	0	0	1.35546	0	0	0	Auxin-induced protein X10A OS=Glycine max (Soybean) PE=2 SV=1
		Gorai.007G089900	0	0	0	0	0	1.92828	Auxin-induced protein X10A OS=Glycine max (Soybean) PE=2 SV=1
		Gorai.008G113100	0	0	0	0	0	-1.61154	Auxin-induced protein X10A OS=Glycine max (Soybean) PE=2 SV=1
		Gorai.001G246700	0	0	0	0	-2.51552	0	Auxin-induced protein X10A OS=Glycine max (Soybean) PE=2 SV=1
		Gorai.013G141300	-1.45589	0	1.11171	0	0	-1.3445	Auxin-induced protein X15 OS=Glycine max (Soybean) PE=2 SV=1
		Gorai.002G106000	1.33115	0	0	1.94435	0	0	Auxin-induced protein X15 OS=Glycine max (Soybean) PE=2 SV=1
		Gorai.002G124300	0	2.47359	0	0	0	0	Auxin-induced protein 6B OS=Glycine max (Soybean) PE=2 SV=1
		Gorai.012G037000	3.19557	0	0	0	0	0	Auxin-induced protein 6B OS=Glycine max (Soybean) PE=2 SV=1
		Gorai.004G044200	0	0	1.3412	0	1.81498	0	Auxin-induced protein 10A5 OS=Glycine max (Soybean) PE=2 SV=1
		Gorai.004G123800	0	2.27989	0	0	0	0	Auxin-induced protein 10A5 OS=Glycine max (Soybean) PE=2 SV=1
		Gorai.008G265900	1.2888	0	0	0	0	0	Auxin-induced protein 10A5 OS=Glycine max (Soybean) PE=2 SV=1
	AUX/IAA
