# Supplementary material for: Salt stress responsiveness of a wild cotton species (Gossypium klotzschianum) based on transcriptomic analysis
Source: PLoS One. 2017 May 26;12(5):e0178313. doi: 10.1371/journal.pone.0178313 (PMC5446155; doi:10.1371/journal.pone.0178313)
Supplement: S7 Table — (XLSX) [file pone.0178313.s008.xlsx]

## Sheet: RBOH
			salt treatment
	Gene ID	Gene name	R3	R12	R48	L3	L12	L48	Gene function
Respiratory burst oxidase homolog protein	Gorai.003G085100	RBOH	0	0	1.51701	2.7418	0	1.59669	Respiratory burst oxidase homolog protein A GN=RBOHA OS=Solanum tuberosum (Potato) PE=1 SV=1
	Gorai.004G137300		0	0	0	2.61059	0	0	Respiratory burst oxidase homolog protein A GN=RBOHA OS=Solanum tuberosum (Potato) PE=1 SV=1
	Gorai.007G299500		2.37286	4.3687	0	4.35318	0	0	Respiratory burst oxidase homolog protein B GN=RBOHB OS=Solanum tuberosum (Potato) PE=1 SV=1
	Gorai.001G053300		1.17809	0	0	0	0	2.23132	Respiratory burst oxidase homolog protein C GN=RBOHC OS=Solanum tuberosum (Potato) PE=1 SV=2
	Gorai.009G202500		4.01659	7.63519	3.35953	0	0	0	Respiratory burst oxidase homolog protein D GN=RBOHD OS=Arabidopsis thaliana (Mouse-ear cress) PE=1 SV=1
	Gorai.009G273400		0	2.541	0	2.63056	0	0	Respiratory burst oxidase homolog protein D GN=RBOHD OS=Arabidopsis thaliana (Mouse-ear cress) PE=1 SV=1
	Gorai.001G017400		0	1.74027	0	-2.62162	0	0	Respiratory burst oxidase homolog protein E GN=RBOHE OS=Arabidopsis thaliana (Mouse-ear cress) PE=2 SV=2

## Sheet: CAT
			salt treatment
	Gene ID	Gene name	R3	R12	R48	L3	L12	L48	Gene function
Catalase	Gorai.002G115900	CAT	1.42791	2.31528	2.06315	0	0	0	Catalase isozyme 1 GN=CAT1 OS=Gossypium hirsutum (Upland cotton) PE=2 SV=2
	Gorai.009G187600		0	0	0	0	1.04929	0	Catalase isozyme 1 GN=CAT1 OS=Gossypium hirsutum (Upland cotton) PE=2 SV=2

## Sheet: POD
			salt treatment
	Gene ID	Gene name	R3	R12	R48	L3	L12	L48	Gene function
Peroxidase	Gorai.003G029000	POD	1.46282	1.64955	0	5.29252	0	0	Peroxidase 73 (Precursor) GN=K8K14.13 OS=Arabidopsis thaliana (Mouse-ear cress) PE=1 SV=1
	Gorai.007G049900		0	1.94473	1.32984	0	0	0	Peroxidase 72 (Precursor) OS=Arabidopsis thaliana (Mouse-ear cress) PE=1 SV=1
	Gorai.010G001900		1.33854	2.42169	1.54871	0	0	0	Peroxidase 64 (Precursor) GN=MJC20.29 OS=Arabidopsis thaliana (Mouse-ear cress) PE=1 SV=1
	Gorai.012G086200		0	2.5828	0	0	0	0	Peroxidase 45 (Precursor) GN=F9N11.20 OS=Arabidopsis thaliana (Mouse-ear cress) PE=1 SV=1
	Gorai.004G093200		1.78725	2.64518	2.71723	2.97292	0	0	Peroxidase 15 {ECO:0000303|PubMed:17936696} (Precursor) OS=Ipomoea batatas (Sweet potato) PE=1 SV=1
	Gorai.011G069800		0	2.66683	0	0	0	0	Peroxidase 7 (Precursor) OS=Arabidopsis thaliana (Mouse-ear cress) PE=2 SV=1
	Gorai.011G184600		0	2.75784	0	0	0	0	Peroxidase 27 (Precursor) GN=T4P13.12 OS=Arabidopsis thaliana (Mouse-ear cress) PE=1 SV=1
	Gorai.005G068200		0	2.77149	0	0	0	0	Peroxidase 40 (Precursor) OS=Arabidopsis thaliana (Mouse-ear cress) PE=2 SV=2
	Gorai.012G086300		0	3.11839	1.57776	0	0	0	Peroxidase 55 (Precursor) GN=MUA22.13 OS=Arabidopsis thaliana (Mouse-ear cress) PE=1 SV=1
	Gorai.009G198700		0	3.53492	0	0	0	0	Peroxidase 9 (Precursor) OS=Arabidopsis thaliana (Mouse-ear cress) PE=1 SV=1
	Gorai.006G168000		0	3.84888	1.44929	0	0	0	Peroxidase 21 (Precursor) GN=T2N18.11 OS=Arabidopsis thaliana (Mouse-ear cress) PE=1 SV=1
	Gorai.004G265900		2.76653	3.9898	-1.41542	5.2192	0	0	Peroxidase 53 (Precursor) GN=MPH15.8 OS=Arabidopsis thaliana (Mouse-ear cress) PE=1 SV=1
	Gorai.003G151700		0	4.87218	2.82786	3.14552	-1.51482	-2.8624	Peroxidase 4 {ECO:0000250|UniProtKB:Q42578} (Precursor) OS=Vitis vinifera (Grape) PE=1 SV=1
	Gorai.012G141300		2.76125	5.15129	2.96837	0	0	-2.89634	Peroxidase N1 (Precursor) OS=Nicotiana tabacum (Common tobacco) PE=1 SV=1
	Gorai.012G016200		5.2194	6.76838	2.25163	6.65533	1.23139	1.58177	Peroxidase 52 (Precursor) GN=K18I23.14 OS=Arabidopsis thaliana (Mouse-ear cress) PE=2 SV=1
	Gorai.006G072900		2.81847	8.98814	4.64216	0	0	0	Probable peroxygenase 3 GN=F4P9.15 OS=Arabidopsis thaliana (Mouse-ear cress) PE=1 SV=1
	Gorai.004G098800		-3.46715	0	1.63729	0	0	0	Peroxidase 16 (Precursor) GN=F19F24.18 OS=Arabidopsis thaliana (Mouse-ear cress) PE=1 SV=2
	Gorai.008G007700		0	0	1.1548	0	0	0	Peroxidase 3 (Precursor) GN=YUP8H12.13 OS=Arabidopsis thaliana (Mouse-ear cress) PE=2 SV=1
	Gorai.002G013000		3.29796	0	-1.28154	0	0	0	Peroxidase N1 (Precursor) OS=Nicotiana tabacum (Common tobacco) PE=1 SV=1
	Gorai.007G199700		0	0	0	0	2.44179	0	Peroxidase 72 (Precursor) OS=Arabidopsis thaliana (Mouse-ear cress) PE=1 SV=1
	Gorai.010G131800		0	0	0	1.71665	1.87525	1.36722	Peroxidase 12 (Precursor) OS=Arabidopsis thaliana (Mouse-ear cress) PE=1 SV=1
	Gorai.005G126200		0	0	0	0	1.38748	0	Probable peroxidase 61 (Precursor) GN=MZF18.4 OS=Arabidopsis thaliana (Mouse-ear cress) PE=3 SV=1
	Gorai.009G178400		0	0	0	0	1.45489	0	Peroxidase 42 (Precursor) OS=Arabidopsis thaliana (Mouse-ear cress) PE=1 SV=2

## Sheet: GR
			salt treatment
	Gene ID	Gene name	R3	R12	R48	L3	L12	L48	Gene function
Glutathione reductase	Gorai.007G142200	GR	1.21411	1.90977	1.55749	0	0	0	Glutathione reductase, chloroplastic (Precursor; Fragment) GN=GOR OS=Nicotiana tabacum (Common tobacco) PE=1 SV=1

## Sheet: GRX
			salt treatment
	Gene ID	Gene name	R3	R12	R48	L3	L12	L48	Gene function
Glutaredoxin	Gorai.009G166200	GRXs	1.30242	1.79176	1.05037	1.82208	0	2.39503	Glutaredoxin-C9 GN=F3M18.8 OS=Arabidopsis thaliana (Mouse-ear cress) PE=1 SV=1
	Gorai.011G030700		2.58506	1.72731	0	5.32301	0	3.41621	Glutaredoxin-C9 GN=F3M18.8 OS=Arabidopsis thaliana (Mouse-ear cress) PE=1 SV=1
	Gorai.005G198800		1.90556	0	0	2.2748	0	0	Glutaredoxin-C9 GN=F3M18.8 OS=Arabidopsis thaliana (Mouse-ear cress) PE=1 SV=1
	Gorai.009G044100		-1.89498	0	-1.26277	1.77057	0	1.81603	Glutaredoxin-C6 GN=F26P21.160 OS=Arabidopsis thaliana (Mouse-ear cress) PE=2 SV=2
	Gorai.007G151300		0	1.875	1.02388	2.13669	0	0	Glutaredoxin-C5, chloroplastic (Precursor) GN=GRXC5 OS=Arabidopsis thaliana (Mouse-ear cress) PE=1 SV=1
	Gorai.008G008600		0	0	0	-2.24767	-1.89888	0	Glutaredoxin-C13 OS=Arabidopsis thaliana (Mouse-ear cress) PE=3 SV=1
	Gorai.008G296500		-1.81342	0	-1.22694	0	0	0	Glutaredoxin-C1 GN=GRXC1 OS=Arabidopsis thaliana (Mouse-ear cress) PE=2 SV=2

## Sheet: GST
			salt treatment
	Gene ID	Gene name	R3	R12	R48	L3	L12	L48	Gene function
Glutathione S-transferase	Gorai.013G179300	GST	0	7.56453	3.33811	5.62269	0	-1.73783	Probable glutathione S-transferase parA GN=PARA OS=Nicotiana tabacum (Common tobacco) PE=2 SV=1
	Gorai.013G177600		0	-1.88676	0	0	0	0	Probable glutathione S-transferase OS=Nicotiana tabacum (Common tobacco) PE=2 SV=1
	Gorai.009G357800		0	0	1.17319	1.99258	0	0	Probable glutathione S-transferase OS=Nicotiana tabacum (Common tobacco) PE=2 SV=1
	Gorai.005G038200		0	0	0	0	1.21148	1.81144	Probable glutathione S-transferase OS=Nicotiana tabacum (Common tobacco) PE=2 SV=1
	Gorai.005G037800		0	4.59625	0	4.64189	0	2.17215	Probable glutathione S-transferase OS=Nicotiana tabacum (Common tobacco) PE=2 SV=1
	Gorai.013G177300		0	2.15396	0	3.77759	2.12226	3.18377	Probable glutathione S-transferase OS=Nicotiana tabacum (Common tobacco) PE=2 SV=1
	Gorai.005G036300		0	0	0	6.46246	2.28351	3.43984	Probable glutathione S-transferase OS=Nicotiana tabacum (Common tobacco) PE=2 SV=1
	Gorai.013G177200		0	0	4.75299	0	0	4.42289	Probable glutathione S-transferase OS=Nicotiana tabacum (Common tobacco) PE=2 SV=1
	Gorai.013G113600		0	0	0	2.76249	0	0	Probable glutathione S-transferase GN=HSP26-A OS=Glycine max (Soybean) PE=2 SV=1
	Gorai.005G037600		0	0	0	3.42334	1.34111	0	Glutathione transferase GST 23 OS=Zea mays (Maize) PE=2 SV=1
	Gorai.001G236000		0	2.13248	0	0	0	0	Glutathione transferase GST 23 OS=Zea mays (Maize) PE=2 SV=1
	Gorai.006G178700		0	1.85654	1.38277	3.32662	1.26743	1.98192	Glutathione S-transferase U8 GN=GSTU8 OS=Arabidopsis thaliana (Mouse-ear cress) PE=2 SV=1
	Gorai.006G178400		1.92738	5.16423	1.95473	3.18478	0	0	Glutathione S-transferase U8 GN=GSTU8 OS=Arabidopsis thaliana (Mouse-ear cress) PE=2 SV=1
	Gorai.007G023200		1.78589	2.16567	0	2.96236	0	0	Glutathione S-transferase T1 GN=MEE6.28 OS=Arabidopsis thaliana (Mouse-ear cress) PE=2 SV=1
	Gorai.007G023300		1.28368	3.57653	0	1.84958	0	0	Glutathione S-transferase T1 GN=MEE6.28 OS=Arabidopsis thaliana (Mouse-ear cress) PE=2 SV=1
	Gorai.006G177600		0	0	0	1.92397	0	0	Glutathione S-transferase L3 GN=GSTL3 OS=Arabidopsis thaliana (Mouse-ear cress) PE=2 SV=1
	Gorai.002G252300		2.19229	0	1.72873	2.16167	1.18949	1.63235	Glutathione S-transferase L3 GN=GSTL3 OS=Arabidopsis thaliana (Mouse-ear cress) PE=2 SV=1
	Gorai.007G240200		0	0	0	-1.83514	0	0	Glutathione S-transferase F8, chloroplastic (Precursor) GN=F17A22.12 OS=Arabidopsis thaliana (Mouse-ear cress) PE=1 SV=3
	Gorai.004G141900		0	0	0	2.74596	0	0	Glutathione S-transferase F6 GN=F22D16.7 OS=Arabidopsis thaliana (Mouse-ear cress) PE=1 SV=2
	Gorai.007G129400		6.95887	2.54797	-1.22719	0	0	0	Glutathione S-transferase F13 GN=GSTF13 OS=Arabidopsis thaliana (Mouse-ear cress) PE=3 SV=1
	Gorai.012G068600		1.37344	-3.31389	0	-2.1993	0	0	Glutathione S-transferase DHAR2 GN=F22H5.1 OS=Arabidopsis thaliana (Mouse-ear cress) PE=1 SV=1

## Sheet: PRXs
			salt treatment
	Gene ID	Gene name	R3	R12	R48	L3	L12	L48	Gene function
Peroxiredoxin	Gorai.009G026300	PRXs	2.15284	0	1.53221	0	0	0	Peroxiredoxin-2B GN=F12P19.14 OS=Arabidopsis thaliana (Mouse-ear cress) PE=1 SV=1
	Gorai.009G135600		0	0	0	-4.66018	-4.98438	-2.37042	Peroxiredoxin-2B GN=F12P19.14 OS=Arabidopsis thaliana (Mouse-ear cress) PE=1 SV=1
