# Supplementary material for: Salt stress responsiveness of a wild cotton species (Gossypium klotzschianum) based on transcriptomic analysis
Source: PLoS One. 2017 May 26;12(5):e0178313. doi: 10.1371/journal.pone.0178313 (PMC5446155; doi:10.1371/journal.pone.0178313)
Supplement: S8 Table — (XLSX) [file pone.0178313.s009.xlsx]

## Sheet: Sheet1
		salt treatment
Gene ID	Gene name	R3	R12	R48	L3	L12	L48	Swissprot_annotation
Gorai.007G072500	(H+)-ATPase	0	0	0	0	0	-1.12192	V-type proton ATPase subunit C GN=F13K23.9 OS=Arabidopsis thaliana (Mouse-ear cress) PE=1 SV=1
Gorai.009G004200		0	-2.12506	0	0	0	0	Plasma membrane ATPase 4 GN=PMA4 OS=Nicotiana plumbaginifolia (Leadwort-leaved tobacco) PE=2 SV=1
Gorai.004G027300		-2.07664	0	0	0	0	-1.66847	Plasma membrane ATPase 4 GN=PMA4 OS=Nicotiana plumbaginifolia (Leadwort-leaved tobacco) PE=2 SV=1
Gorai.006G023600		0	0	1.23187	0	0	0	Plasma membrane ATPase 1 GN=PMA1 OS=Nicotiana plumbaginifolia (Leadwort-leaved tobacco) PE=2 SV=1
Gorai.009G125200		0	0	0	0	-3.81031	0	ATPase 9, plasma membrane-type GN=AHA9 OS=Arabidopsis thaliana (Mouse-ear cress) PE=2 SV=2
Gorai.003G094300		0	0	0	0	0	-1.50016	ATPase 11, plasma membrane-type GN=AHA11 OS=Arabidopsis thaliana (Mouse-ear cress) PE=1 SV=1
Gorai.004G096400	HKT6	-2.54605	-2.54605	-3.03246	0	0	0	Probable cation transporter HKT6 GN=OSJNBa0073A21.31 OS=Oryza sativa subsp. japonica (Rice) PE=2 SV=1
Gorai.012G180500		0	0	-1.6709	0	0	0	Probable cation transporter HKT6 GN=OSJNBa0073A21.31 OS=Oryza sativa subsp. japonica (Rice) PE=2 SV=1
Gorai.011G051700	KUP	0	2.0196	1.98244	0	0	0	Probable potassium transporter 13 OS=Oryza sativa subsp. japonica (Rice) PE=2 SV=1
Gorai.008G049100		0	0	1.03413	0	0	0	Potassium transporter 10 GN=F28K20.5 OS=Arabidopsis thaliana (Mouse-ear cress) PE=2 SV=2
Gorai.006G029100		0	2.0196	1.42867	-2.44603	0	-1.2335	Potassium transporter 8 GN=T9L3_180 OS=Arabidopsis thaliana (Mouse-ear cress) PE=2 SV=2
Gorai.012G171200		1.31054	0	0	0	0	0	Potassium transporter 6 GN=F17O7.17 OS=Arabidopsis thaliana (Mouse-ear cress) PE=2 SV=1
Gorai.005G267900		0	0	0	-2.62371	0	2.29813	Potassium transporter 11 GN=F19I3.29 OS=Arabidopsis thaliana (Mouse-ear cress) PE=2 SV=1
Gorai.007G264500	NHX2	1.3637	2.74778	1.82564	1.29134	0	0	Sodium/hydrogen exchanger 2 GN=NHX2 OS=Arabidopsis thaliana (Mouse-ear cress) PE=2 SV=2
Gorai.001G151000	SOS2	2.21622	0	0	0	0	0	CBL-interacting serine/threonine-protein kinase 9 OS=Arabidopsis thaliana (Mouse-ear cress) PE=1 SV=2
Gorai.008G129500		3.95936	4.56953	0	2.32976	2.66636	0	CBL-interacting serine/threonine-protein kinase 7 GN=At3g23000 OS=Arabidopsis thaliana (Mouse-ear cress) PE=1 SV=1
Gorai.007G112100		1.93969	0	1.04306	0	0	0	CBL-interacting serine/threonine-protein kinase 9 OS=Arabidopsis thaliana (Mouse-ear cress) PE=1 SV=2
Gorai.006G245200		0	0	0	2.29929	0	0	CBL-interacting serine/threonine-protein kinase 9 OS=Arabidopsis thaliana (Mouse-ear cress) PE=1 SV=2
Gorai.011G164800		-1.53195	0	0	2.11587	1.08682	0	CBL-interacting serine/threonine-protein kinase 7 GN=At3g23000 OS=Arabidopsis thaliana (Mouse-ear cress) PE=1 SV=1
Gorai.005G046300		-2.64811	-1.69756	-1.17617	0	0	-2.10083	CBL-interacting serine/threonine-protein kinase 7 GN=At3g23000 OS=Arabidopsis thaliana (Mouse-ear cress) PE=1 SV=1
Gorai.009G045600	CBL10	1.62122	2.75482	1.32993	0	0	0	CBL10 [Gossypium arboreum]
Gorai.010G101400		0	1.90841	0	0	0	0	CBL10 [Gossypium arboreum]
