# Supplementary material for: Salt stress responsiveness of a wild cotton species (Gossypium klotzschianum) based on transcriptomic analysis
Source: PLoS One. 2017 May 26;12(5):e0178313. doi: 10.1371/journal.pone.0178313 (PMC5446155; doi:10.1371/journal.pone.0178313)
Supplement: S9 Table — (XLSX) [file pone.0178313.s010.xlsx]

## Sheet: Sheet1
		salt treatment
Gene ID	Gene name	R3	R12	R48	L3	L12	L48	Gene function
Gorai.006G081600	CIPK	2.12109	2.67682	1.62515	0	0	0	CBL-interacting serine/threonine-protein kinase 1 GN=MKP6.6 OS=Arabidopsis thaliana (Mouse-ear cress) PE=1 SV=2
Gorai.010G220100		0	0	1.42252	-1.97705	0	-2.22705	CBL-interacting serine/threonine-protein kinase 1 GN=MKP6.6 OS=Arabidopsis thaliana (Mouse-ear cress) PE=1 SV=2
Gorai.009G161600		0	0	2.44436	0	0	0	CBL-interacting serine/threonine-protein kinase 12 GN=F28A21.110 OS=Arabidopsis thaliana (Mouse-ear cress) PE=1 SV=1
Gorai.010G159900		0	0	2.30387	0	0	0	CBL-interacting serine/threonine-protein kinase 12 GN=F28A21.110 OS=Arabidopsis thaliana (Mouse-ear cress) PE=1 SV=1
Gorai.009G294400		0	0	0	0	1.40325	0	CBL-interacting protein kinase 18 OS=Oryza sativa subsp. japonica (Rice) PE=2 SV=1
Gorai.004G101600		1.48021	0	0	0	0	0	CBL-interacting serine/threonine-protein kinase 21 GN=MUA2.22 OS=Arabidopsis thaliana (Mouse-ear cress) PE=1 SV=1
Gorai.003G104700		0	0	0	0	0	-1.66867	CBL-interacting protein kinase 22 GN=OSJNBa0049D13.5 OS=Oryza sativa subsp. japonica (Rice) PE=2 SV=1
Gorai.009G124100		1.45369	0	0	0	0	0	CBL-interacting serine/threonine-protein kinase 25 GN=T11H3.120 OS=Arabidopsis thaliana (Mouse-ear cress) PE=2 SV=1
Gorai.009G076400		0	1.91986	0	0	0	0	CBL-interacting protein kinase 32 GN=CIPK32 OS=Oryza sativa subsp. japonica (Rice) PE=2 SV=2
Gorai.010G159800		0	0	2.27535	0	0	-1.33037	CBL-interacting protein kinase 5 OS=Oryza sativa subsp. japonica (Rice) PE=2 SV=1
Gorai.009G062200		0	0	0	3.08251	1.64465	1.87504	CBL-interacting serine/threonine-protein kinase 25 GN=T11H3.120 OS=Arabidopsis thaliana (Mouse-ear cress) PE=2 SV=1
Gorai.001G037600		1.85277	1.84936	2.69095	2.27946	1.31107	0	CBL-interacting serine/threonine-protein kinase 5 GN=T30N20.200 OS=Arabidopsis thaliana (Mouse-ear cress) PE=2 SV=1
Gorai.011G210500		-2.29899	-3.48812	0	-5.16463	0	0	CBL-interacting protein kinase 18 OS=Oryza sativa subsp. japonica (Rice) PE=2 SV=1
Gorai.001G132200		0	0	0	-1.73726	0	0	CBL-interacting serine/threonine-protein kinase 3 GN=T20P8.3 OS=Arabidopsis thaliana (Mouse-ear cress) PE=1 SV=2
Gorai.008G289600	CML	4.3096	3.96155	1.18674	0	0	0	Putative calcium-binding protein CML19 OS=Oryza sativa subsp. japonica (Rice) PE=3 SV=1
Gorai.007G042400		3.89268	3.09989	0	0	0	0	Probable calcium-binding protein CML49 GN=CML49 OS=Arabidopsis thaliana (Mouse-ear cress) PE=2 SV=1
Gorai.001G087100		0	0	0	0	-1.84005	0	Probable calcium-binding protein CML45 GN=CML45 OS=Arabidopsis thaliana (Mouse-ear cress) PE=1 SV=1
Gorai.007G212400		1.60812	3.15762	1.41182	0	0	0	Probable calcium-binding protein CML45 GN=CML45 OS=Arabidopsis thaliana (Mouse-ear cress) PE=1 SV=1
Gorai.005G046000		0	2.0229	0	0	0	0	Probable calcium-binding protein CML44 GN=CML44 OS=Arabidopsis thaliana (Mouse-ear cress) PE=2 SV=2
Gorai.005G102800		0	0	0	0	-1.23941	-1.96925	Probable calcium-binding protein CML44 GN=CML44 OS=Arabidopsis thaliana (Mouse-ear cress) PE=2 SV=2
Gorai.006G015300		0	0	0	3.47861	0	1.84446	Probable calcium-binding protein CML41 GN=CML41 OS=Arabidopsis thaliana (Mouse-ear cress) PE=2 SV=2
Gorai.008G070200		0	0	-1.09989	0	0	0	Probable calcium-binding protein CML41 GN=CML41 OS=Arabidopsis thaliana (Mouse-ear cress) PE=2 SV=2
Gorai.010G019200		0	3.57828	2.3462	1.64378	0	0	Probable calcium-binding protein CML35 GN=CML35 OS=Arabidopsis thaliana (Mouse-ear cress) PE=2 SV=2
Gorai.003G090700		1.18074	0	0	1.99501	0	0	Probable calcium-binding protein CML30 GN=CML30 OS=Arabidopsis thaliana (Mouse-ear cress) PE=2 SV=1
Gorai.012G053200		0	1.70098	0	0	0	0	Probable calcium-binding protein CML27 OS=Arabidopsis thaliana (Mouse-ear cress) PE=1 SV=1
Gorai.004G182700		0	0	0	1.69999	0	0	Probable calcium-binding protein CML27 OS=Arabidopsis thaliana (Mouse-ear cress) PE=1 SV=1
Gorai.002G131800		0	2.0352	0	0	0	0	Probable calcium-binding protein CML25 GN=CML25 OS=Arabidopsis thaliana (Mouse-ear cress) PE=2 SV=1
Gorai.006G243600		2.37962	1.83302	0	0	0	0	Probable calcium-binding protein CML25 GN=CML25 OS=Arabidopsis thaliana (Mouse-ear cress) PE=2 SV=1
Gorai.007G079700		0	0	0	0	0	2.27642	Probable calcium-binding protein CML23 GN=CML23 OS=Arabidopsis thaliana (Mouse-ear cress) PE=2 SV=1
Gorai.012G053700		0	0	0	0	0	1.50775	Probable calcium-binding protein CML10 GN=B1147A04.18 OS=Oryza sativa subsp. japonica (Rice) PE=2 SV=1
Gorai.008G193900		4.97617	2.97311	2.79038	0	0	0	Calmodulin-like protein 11 GN=CML11 OS=Arabidopsis thaliana (Mouse-ear cress) PE=2 SV=1
Gorai.011G142200		-1.26753	0	-1.03053	0	0	0	Calmodulin-like protein 1 GN=CML1 OS=Arabidopsis thaliana (Mouse-ear cress) PE=2 SV=1
Gorai.003G137900	Ca(2+)-ATPase	0	0	0	0	0	1.78088	Calcium-transporting ATPase 1, endoplasmic reticulum-type GN=F24B9.9 OS=Arabidopsis thaliana (Mouse-ear cress) PE=1 SV=2	Calcium-transporting ATPase 1, endoplasmic reticulum-type -like protein [Gossypium arboreum]
Gorai.004G024800		1.53057	0	0	0	0	0	Calcium-transporting ATPase 10, plasma membrane-type GN=ACA10 OS=Arabidopsis thaliana (Mouse-ear cress) PE=1 SV=2	Auto inhibited Ca(2+)-ATPase 10 isoform 1 [Theobroma cacao]
Gorai.004G056600		0	0	-1.5711	0	0	0	Calcium-transporting ATPase 12, plasma membrane-type GN=ACA12 OS=Arabidopsis thaliana (Mouse-ear cress) PE=2 SV=1	ATPase E1-E2 type family protein / haloacid dehalogenase-like hydrolase family protein [Theobroma cacao]
Gorai.006G243500		4.75116	3.42648	1.10864	0	0	0	Putative calcium-transporting ATPase 13, plasma membrane-type GN=ACA13 OS=Arabidopsis thaliana (Mouse-ear cress) PE=3 SV=1	Autoinhibited calcium ATPase [Theobroma cacao]
Gorai.007G253600		1.80683	4.12156	3.37762	2.98548	0	1.45363	Calcium-transporting ATPase 9, plasma membrane-type -like protein [Gossypium arboreum]
Gorai.007G277500		0	0	0	-1.8914	0	1.24331	Putative calcium-transporting ATPase 13, plasma membrane-type GN=ACA13 OS=Arabidopsis thaliana (Mouse-ear cress) PE=3 SV=1	Autoinhibited calcium ATPase [Theobroma cacao]
Gorai.011G295500		0	0	0	3.19972	0	0	Calcium-transporting ATPase 4, plasma membrane-type GN=ACA4 OS=Arabidopsis thaliana (Mouse-ear cress) PE=1 SV=1	Autoinhibited Ca2+-ATPase 11 [Theobroma cacao]
Gossypium_raimondii_newGene_851		0	1.80789	0	2.79371	0	0	Calcium-transporting ATPase 12, plasma membrane-type GN=ACA12 OS=Arabidopsis thaliana (Mouse-ear cress) PE=2 SV=1	ATPase E1-E2 type family protein / haloacid dehalogenase-like hydrolase family protein [Theobroma cacao]
