# Supplementary material for: Salt stress responsiveness of a wild cotton species (Gossypium klotzschianum) based on transcriptomic analysis
Source: PLoS One. 2017 May 26;12(5):e0178313. doi: 10.1371/journal.pone.0178313 (PMC5446155; doi:10.1371/journal.pone.0178313)
Supplement: S10 Table — Data Section. RNA-Seq data in this study have been deposited at the NCBI under the accessions: SRR5500539. (XLSX) [file pone.0178313.s011.xlsx]

## Sheet: TFs list
Numbers of TFs
		TFs in leaves								TFs in roots
	ALL	L3		L12		L48		DETFs in leaves	LSC	R3		R12		R48		DETFs in roots	RSC
		up	down	up	down	up	down			up	down	up	down	up	down
WRKY	131	41	2	1	3	25	5	54	1	19	10	39	6	20	12	63	12
ERF	230	39	20	10	21	19	20	82	11	59	14	48	18	18	27	114	18
NAC	139	29	7	10	5	9	2	45	3	28	3	26	6	31	5	52	17
MYB	293	25	19	12	19	12	12	69	7	44	27	53	40	47	22	126	31
bHLH	281	15	41	1	28	7	37	78	14	26	36	21	29	17	22	102	11
HD-ZIP	102	14	14	7	7	11	6	33	9	10	9	10	10	12	7	28	12
GRAS	68	10	9	1	6	6	6	26	5	8	16	10	14	7	11	38	9
HSF	43	9	2	3	0	7	1	13	2	6	5	7	4	6	3	15	6
bZIP	132	8	9	7	7	6	7	30	6	12	15	14	8	10	8	37	7
C2H2	120	8	11	2	4	4	6	28	1	7	20	8	22	3	11	44	7
B3	52	4	4	0	0	2	0	8	0	1	3	3	1	3	3	9	0
NF-YA	17	4	1	1	0	4	0	6	1	1	2	1	1	1	1	5	0
G2-like	71	3	7	1	5	1	7	16	1	5	8	8	15	5	6	26	7
ARF	42	2	5	1	5	2	6	14	2	6	6	1	13	1	4	20	1
TALE	29	2	1	0	1	0	1	5	0	1	6	1	9	2	2	14	3
TCP	38	2	4	1	5	3	6	14	1	2	6	1	5	2	5	12	4
AP2	32	1	4	1	1	2	1	6	2	4	4	0	5	0	1	10	1
ARR-B	32	1	1	0	0	1	0	3	0	2	4	1	6	1	1	8	0
CO-like	23	1	2	1	1	0	1	4	1	3	2	0	2	2	0	7	0
Dof	60	1	7	3	5	2	5	16	1	4	9	7	7	7	5	24	3
EIL	11	1	0	0	0	1	0	2	0	2	0	2	0	2	0	2	2
MADS	117	1	2	2	0	2	1	5	1	3	0	5	1	1	1	9	0
RAV	9	1	1	0	2	0	3	3	2	0	1	0	1	0	1	1	1
S1Fa-like	10	1	2	0	1	0	0	4	0	1	2	2	3	3	0	6	1
Trihelix	51	1	4	1	1	1	4	11	0	2	2	4	5	3	5	11	2
ZF-HD	22	1	4	1	1	0	0	6	0	2	2	3	4	3	0	8	1
BBR-BPC	8	0	0	0	0	0	0	0	0	0	1	0	1	0	0	1	0
BES1	22	0	2	1	1	1	2	6	0	5	2	5	1	3	2	10	0
C3H	24	0	0	4	0	3	0	4	0	3	0	2	2	2	0	6	0
CPP	2	0	0	0	0	0	0	0	0	0	0	0	0	0	0	0	0
DBB	11	0	1	0	1	0	2	4	0	1	0	0	1	0	0	2	0
E2F/DP	14	0	1	0	0	0	0	0	0	0	0	0	1	0	0	1	0
FAR1	12	0	0	0	0	0	0	0	0	0	0	0	0	0	0	0	0
GATA	46	0	9	1	7	0	5	11	3	0	1	0	4	0	2	6	0
GRF	1	0	0	0	0	0	0	0	0	0	0	0	0	0	0	0	0
HB-other	1	0	0	0	0	0	0	0	0	0	0	0	0	0	0	0	0
LFY	1	0	0	0	0	0	0	0	0	0	0	0	0	0	0	0	0
LSD	6	0	2	0	1	0	0	2	0	1	0	0	0	2	0	2	0
NF-X1	2	0	0	0	0	0	0	0	0	0	0	1	0	1	0	1	0
NF-YB	24	0	0	2	0	1	0	2	0	2	2	1	2	1	1	5	2
NF-YC	14	0	1	0	0	0	1	1	0	0	0	0	1	0	0	1	0
Nin-like	7	0	0	0	0	0	0	0	0	0	0	0	0	0	0	0	0
SAP	2	0	0	0	0	0	0	0	0	0	0	0	0	0	0	0	0
SBP	26	0	5	1	3	1	3	8	1	0	3	0	3	0	2	4	2
SRS	1	0	0	0	0	0	0	0	0	0	0	0	0	0	0	0	0
VOZ	4	0	0	0	0	0	0	0	0	0	0	0	0	0	0	0	0
Whirly	2	0	0	0	0	0	0	0	0	0	0	0	0	0	0	0	0
WOX	19	0	2	0	0	1	0	2	0	0	0	0	3	1	1	4	0
YABBY	12	0	4	0	3	1	2	6	0	0	0	0	0	0	0	0	0
Total	2416	225	210	76	144	135	152	627	75	270	221	284	254	217	171	834	160
